# Supplementary material for: Discovery of Predictors of Mycoplasma hyopneumoniae Vaccine Response Efficiency in Pigs: 16S rRNA Gene Fecal Microbiota Analysis
Source: Microorganisms. 2020 Jul 29;8(8):1151. doi: 10.3390/microorganisms8081151 (PMC7464067; doi:10.3390/microorganisms8081151)
Supplement: Supplementary file 1 [file microorganisms-08-01151-s001.zip]

Archive with 15 entries (14 files):
- Supplementary_information_revised/
- Supplementary_information_revised/Figure S1.tiff
- __MACOSX/Supplementary_information_revised/._Figure S1.tiff
- Supplementary_information_revised/Figure S2.tiff
- __MACOSX/Supplementary_information_revised/._Figure S2.tiff
- Supplementary_information_revised/Figure S3.tiff
- __MACOSX/Supplementary_information_revised/._Figure S3.tiff
- Supplementary_information_revised/Table S1.xlsx
- __MACOSX/Supplementary_information_revised/._Table S1.xlsx
- Supplementary_information_revised/Table S2.xlsx
- __MACOSX/Supplementary_information_revised/._Table S2.xlsx
- Supplementary_information_revised/Table S3.xlsx
- __MACOSX/Supplementary_information_revised/._Table S3.xlsx
- Supplementary_information_revised/~$Table S3.xlsx
- __MACOSX/Supplementary_information_revised/._~$Table S3.xlsx
