# Supplementary material for: Discovery of Predictors of Mycoplasma hyopneumoniae Vaccine Response Efficiency in Pigs: 16S rRNA Gene Fecal Microbiota Analysis
Source: Microorganisms. 2020 Jul 29;8(8):1151. doi: 10.3390/microorganisms8081151 (PMC7464067; doi:10.3390/microorganisms8081151)
Supplement: Supplementary file 1 [file microorganisms-08-01151-s001.zip › Supplementary_information_revised/Table S1.xlsx]

## Sheet: Table S1
ID	Litter	Sex	Vaccine	Batch	Age_Weaning	Ab_21dpv_extremes	Ab_21dpv (serum diluted 1/4)	Ab_28dpv_extremes	Ab_28dpv (serum diluted 1/4)	Ab_35dpv_extremes	Ab_35dpv (serum diluted 1/4)	Ab_118dpv_extremes	Ab_118dpv (serum diluted 1/4)
SPH_004	L_01	Male	MH	B_1602	28					low	0.89	low	0.181
SPH_009	L_01	Female	T	B_1602	28
SPH_010	L_01	Female	MH	B_1602	28
SPH_011	L_02	Male	MH	B_1602	27
SPH_012	L_02	Male	MH	B_1602	27			low	0.74	low	0.628	low	0.23
SPH_015	L_02	Male	T	B_1602	27
SPH_016	L_02	Female	MH	B_1602	27			low	0.898	low	0.852	low	0.236
SPH_018	L_02	Female	MH	B_1602	27					low	0.947
SPH_020	L_02	Female	T	B_1602	27
SPH_021	L_03	Male	MH	B_1602	27	high	0.651	high	1.683
SPH_023	L_03	Male	MH	B_1602	27
SPH_026	L_03	Female	MH	B_1602	27
SPH_028	L_03	Female	MH	B_1602	27	high	0.689
SPH_029	L_03	Female	T	B_1602	27
SPH_030	L_03	Female	T	B_1602	27
SPH_032	L_04	Male	MH	B_1602	27
SPH_033	L_04	Male	MH	B_1602	27			low	0.36	low	0.471	low	0.144
SPH_034	L_04	Female	MH	B_1602	27			low	0.44	low	0.755
SPH_038	L_04	Female	T	B_1602	27
SPH_040	L_04	Female	T	B_1602	27
SPH_042	L_05	Male	MH	B_1602	27
SPH_044	L_05	Male	MH	B_1602	27							low	0.334
SPH_045	L_05	Male	T	B_1602	27
SPH_046	L_05	Female	MH	B_1602	27			low	1.052
SPH_048	L_05	Female	MH	B_1602	27	low	0.205
SPH_050	L_05	Female	T	B_1602	27
SPH_051	L_06	Male	MH	B_1602	27	high	0.605
SPH_053	L_06	Male	MH	B_1602	27	low	0.216	low	0.976	low	0.916
SPH_055	L_06	Male	T	B_1602	27
SPH_058	L_06	Female	MH	B_1602	27	high	0.81	high	1.981	high	1.71	high	1.574
SPH_061	L_07	Male	MH	B_1602	26	high	0.959
SPH_064	L_07	Male	MH	B_1602	26
SPH_066	L_07	Female	MH	B_1602	26			low	0.995	low	0.851
SPH_068	L_07	Female	MH	B_1602	26	high	0.673	low	0.875
SPH_069	L_07	Female	T	B_1602	26
SPH_070	L_08	Male	MH	B_1602	26			low	0.991			low	0.146
SPH_072	L_08	Male	MH	B_1602	26							low	0.3
SPH_074	L_08	Female	MH	B_1602	26	low	0.103	low	0.737	low	0.663	low	0.229
SPH_077	L_08	Female	MH	B_1602	26	low	0.2			low	0.837	low	0.17
SPH_078	L_08	Female	T	B_1602	26
SPH_079	L_08	Female	T	B_1602	26
SPH_080	L_09	Male	MH	B_1602	25
SPH_084	L_09	Female	MH	B_1602	25	low	0.154					high	1.052
SPH_085	L_09	Female	T	B_1602	25
SPH_086	L_09	Female	MH	B_1602	25			low	0.978	low	0.824
SPH_088	L_09	Female	MH	B_1602	25
SPH_089	L_09	Female	T	B_1602	25
SPH_090	L_10	Male	T	B_1604	30
SPH_092	L_10	Male	MH	B_1604	30			low	1.004
SPH_093	L_10	Male	MH	B_1604	30			low	0.928
SPH_094	L_10	Male	T	B_1604	30
SPH_096	L_10	Male	MH	B_1604	30
SPH_097	L_10	Female	MH	B_1604	30
SPH_098	L_10	Female	MH	B_1604	30	low	0					high	1.088
SPH_101	L_11	Male	MH	B_1604	28	low	0.057
SPH_103	L_11	Male	MH	B_1604	28							high	0.979
SPH_104	L_11	Male	T	B_1604	28
SPH_106	L_11	Male	T	B_1604	28
SPH_110	L_11	Female	MH	B_1604	28			low	0.971			low	0.218
SPH_113	L_12	Male	MH	B_1604	28			high	1.798	high	1.545
SPH_115	L_12	Male	MH	B_1604	28	low	0.214
SPH_116	L_12	Female	MH	B_1604	28
SPH_118	L_12	Female	MH	B_1604	28	low	0.128
SPH_120	L_12	Female	T	B_1604	28
SPH_122	L_13	Female	T	B_1604	27
SPH_123	L_13	Female	MH	B_1604	27			high	1.721	high	1.761	high	1.011
SPH_125	L_13	Female	MH	B_1604	27	high	0.605
SPH_128	L_13	Male	MH	B_1604	27
SPH_129	L_13	Male	MH	B_1604	27			high	1.654	high	1.525	high	1.265
SPH_130	L_13	Male	T	B_1604	27
SPH_134	L_14	Male	T	B_1604	28
SPH_136	L_14	Male	MH	B_1604	28	low	0.158
SPH_138	L_14	Male	MH	B_1604	28	low	0	low	0.981	low	0.909
SPH_139	L_14	Male	MH	B_1604	28
SPH_140	L_14	Male	T	B_1604	28
SPH_141	L_14	Female	MH	B_1604	28	high	0.623	high	1.675	high	1.501	high	0.983
SPH_143	L_15	Male	MH	B_1604	27
SPH_147	L_15	Male	MH	B_1604	27
SPH_149	L_15	Male	MH	B_1604	27
SPH_151	L_15	Male	T	B_1604	27
SPH_152	L_16	Male	T	B_1604	26
SPH_153	L_16	Male	MH	B_1604	26
SPH_155	L_16	Male	MH	B_1604	26			high	1.703	high	1.677	high	1.049
SPH_157	L_16	Male	MH	B_1604	26			high	1.738	high	1.581	high	1.553
SPH_159	L_16	Female	T	B_1604	26
SPH_161	L_16	Female	MH	B_1604	26	high	0.717	high	1.909	high	1.541	high	1.248
SPH_162	L_16	Female	MH	B_1604	26	high	0.643					high	1.117
SPH_163	L_17	Male	MH	B_1604	27	low	0.153	low	0.919	low	0.865
SPH_164	L_17	Male	MH	B_1604	27	low	0.21
SPH_166	L_17	Male	MH	B_1604	27	low	0.198
SPH_168	L_17	Male	T	B_1604	27
SPH_170	L_17	Female	MH	B_1604	27
SPH_172	L_18	Male	T	B_1604	27
SPH_173	L_18	Male	MH	B_1604	27	high	0.686	high	1.796	high	1.664	high	0.969
SPH_175	L_18	Female	MH	B_1604	27	high	0.595	high	1.939	high	1.726	high	1.428
SPH_176	L_18	Female	MH	B_1604	27
SPH_178	L_18	Female	MH	B_1604	27					high	1.685
SPH_181	L_19	Male	MH	B_1604	24	low	0.17
SPH_183	L_19	Male	MH	B_1604	24
SPH_185	L_19	Male	MH	B_1604	24	low	0.135	low	0.909	low	0.81
SPH_187	L_19	Female	MH	B_1604	24	low	0.158
SPH_188	L_19	Female	T	B_1604	24
SPH_189	L_20	Male	MH	B_1604	25			low	1.061
SPH_190	L_20	Male	T	B_1604	25
SPH_193	L_20	Male	MH	B_1604	25
SPH_195	L_20	Female	MH	B_1604	25					high	1.524	high	1.003
SPH_196	L_20	Female	MH	B_1604	25	high	0.672					high	1.11
SPH_199	L_21	Female	MH	B_1605	31	high	0.679
SPH_201	L_21	Female	T	B_1605	31
SPH_202	L_21	Female	MH	B_1605	31					high	1.49	high	1.03
SPH_205	L_21	Male	MH	B_1605	31
SPH_206	L_21	Male	MH	B_1605	31	high	0.593			high	1.469
SPH_207	L_22	Female	MH	B_1605	30
SPH_209	L_22	Female	MH	B_1605	30
SPH_211	L_22	Female	T	B_1605	30
SPH_215	L_22	Male	MH	B_1605	30			low	0.888
SPH_217	L_22	Male	T	B_1605	30
SPH_219	L_23	Female	MH	B_1605	29			low	1.058			low	0.302
SPH_220	L_23	Female	MH	B_1605	29
SPH_222	L_23	Female	T	B_1605	29
SPH_225	L_23	Male	MH	B_1605	29
SPH_226	L_23	Male	MH	B_1605	29					high	1.474
SPH_229	L_24	Female	MH	B_1605	29			low	0.927
SPH_231	L_24	Female	MH	B_1605	29	low	0.155			low	0.883
SPH_233	L_24	Male	MH	B_1605	29	low	0.198	low	1.018
SPH_235	L_24	Male	MH	B_1605	29							low	0.255
SPH_236	L_24	Male	T	B_1605	29
SPH_237	L_24	Male	MH	B_1605	29
SPH_238	L_25	Female	MH	B_1605	28					high	1.499	high	1.226
SPH_242	L_25	Female	MH	B_1605	28	low	0.215
SPH_243	L_25	Female	T	B_1605	28
SPH_244	L_25	Male	MH	B_1605	28	high	0.651
SPH_246	L_25	Male	MH	B_1605	28
SPH_248	L_25	Male	T	B_1605	28
SPH_249	L_26	Female	MH	B_1605	28					high	1.489
SPH_251	L_26	Female	MH	B_1605	28			high	1.672	high	1.752	high	0.99
SPH_253	L_26	Female	MH	B_1605	28
SPH_254	L_26	Female	T	B_1605	28
SPH_257	L_26	Male	MH	B_1605	28	high	0.891
SPH_262	L_27	Female	MH	B_1605	28	high	0.629
SPH_263	L_27	Female	T	B_1605	28
SPH_264	L_27	Male	MH	B_1605	28	high	0.669	low	1.004	low	0.847
SPH_267	L_27	Male	MH	B_1605	28
SPH_268	L_27	Male	T	B_1605	28
SPH_270	L_28	Female	MH	B_1605	28
SPH_272	L_28	Female	MH	B_1605	28	low	0.16
SPH_273	L_28	Female	T	B_1605	28
SPH_276	L_28	Male	MH	B_1605	28
SPH_279	L_28	Male	MH	B_1605	28			low	0.839	low	0.656	low	0.201
SPH_280	L_29	Female	MH	B_1605	28							high	0.964
SPH_282	L_29	Female	MH	B_1605	28
SPH_283	L_29	Female	T	B_1605	28
SPH_285	L_29	Female	MH	B_1605	28	high	0.624
SPH_286	L_29	Male	MH	B_1605	28	low	0.215
SPH_288	L_29	Male	MH	B_1605	28
SPH_291	L_30	Female	MH	B_1605	27
SPH_292	L_30	Female	T	B_1605	27
SPH_294	L_30	Female	MH	B_1605	27					low	0.772	low	0.275
SPH_296	L_30	Male	MH	B_1605	27					low	0.857
SPH_298	L_30	Male	MH	B_1605	27					low	0.854
SPH_300	L_31	Female	MH	B_1605	26	high	0.607					high	1.439
SPH_303	L_31	Female	MH	B_1605	26	high	0.747
SPH_305	L_31	Male	MH	B_1605	26
SPH_307	L_31	Male	MH	B_1605	26	low	0.155
SPH_308	L_31	Male	T	B_1605	26
SPH_309	L_31	Male	MH	B_1605	26	low	0.15
SPH_310	L_32	Female	T	B_1607	30
SPH_312	L_32	Female	MH	B_1607	30	high	0.638	low	0.46	low	0.4	low	0.234
SPH_314	L_32	Female	MH	B_1607	30
SPH_315	L_32	Female	MH	B_1607	30					high	1.627	high	0.992
SPH_317	L_32	Male	T	B_1607	30
SPH_318	L_32	Male	MH	B_1607	30					low	0.957
SPH_319	L_32	Male	MH	B_1607	30			high	1.656
SPH_325	L_33	Male	T	B_1607	29
SPH_326	L_33	Male	MH	B_1607	29	low	0.178	low	1.035	low	0.748	low	0.262
SPH_330	L_33	Male	MH	B_1607	29			high	1.636
SPH_331	L_34	Female	MH	B_1607	29
SPH_334	L_34	Female	T	B_1607	29
SPH_335	L_34	Female	MH	B_1607	29
SPH_336	L_34	Female	MH	B_1607	29	high	0.605	high	1.689			high	1.023
SPH_339	L_34	Male	MH	B_1607	29	high	0.642	high	1.761
SPH_344	L_35	Female	MH	B_1607	28
SPH_345	L_35	Female	MH	B_1607	28	low	0.04
SPH_346	L_35	Male	T	B_1607	28
SPH_347	L_35	Male	MH	B_1607	28							low	0.183
SPH_350	L_35	Male	MH	B_1607	28			high	1.635
SPH_351	L_36	Female	MH	B_1607	27							high	1.176
SPH_357	L_36	Male	MH	B_1607	27			high	1.689
SPH_359	L_36	Male	MH	B_1607	27
SPH_360	L_36	Male	T	B_1607	27
SPH_361	L_37	Female	MH	B_1607	28			high	1.641
SPH_363	L_37	Female	MH	B_1607	28
SPH_365	L_37	Male	MH	B_1607	28
SPH_366	L_37	Male	MH	B_1607	28	low	0.073
SPH_369	L_37	Male	T	B_1607	28
SPH_370	L_37	Male	MH	B_1607	28
SPH_372	L_38	Female	MH	B_1607	27
SPH_374	L_38	Male	MH	B_1607	27
SPH_376	L_38	Male	MH	B_1607	27
SPH_377	L_38	Male	T	B_1607	27
SPH_378	L_38	Male	MH	B_1607	27	high	0.607
SPH_380	L_38	Male	T	B_1607	27
SPH_383	L_39	Female	MH	B_1607	28	high	0.858	high	2.15	high	1.806	high	1.472
SPH_384	L_39	Female	T	B_1607	28
SPH_385	L_39	Female	MH	B_1607	28	high	0.648	high	1.811	high	1.544	high	1.064
SPH_388	L_39	Male	T	B_1607	28
SPH_389	L_39	Male	MH	B_1607	28	high	0.735	high	1.784
SPH_391	L_39	Male	MH	B_1607	28			high	2	high	1.734	high	1.295
SPH_393	L_40	Female	MH	B_1607	27
SPH_394	L_40	Female	MH	B_1607	27
SPH_396	L_40	Male	MH	B_1607	27							low	0.327
SPH_400	L_40	Male	MH	B_1607	27
SPH_401	L_40	Male	T	B_1607	27
SPH_403	L_41	Female	MH	B_1611	29
SPH_405	L_41	Female	MH	B_1611	29			high	1.634
SPH_407	L_41	Male	MH	B_1611	29	low	0.192
SPH_409	L_41	Male	T	B_1611	29
SPH_411	L_41	Male	MH	B_1611	29	low	0.212			low	0.966
SPH_413	L_42	Female	MH	B_1611	29	high	0.756
SPH_415	L_42	Female	T	B_1611	29
SPH_416	L_42	Female	MH	B_1611	29							low	0.286
SPH_417	L_42	Male	MH	B_1611	29
SPH_418	L_42	Male	MH	B_1611	29	low	0.184	high	1.809
SPH_420	L_42	Male	T	B_1611	29
SPH_422	L_42	Male	MH	B_1611	29			high	1.659
SPH_424	L_43	Female	T	B_1611	29
SPH_427	L_43	Female	MH	B_1611	29
SPH_428	L_43	Female	MH	B_1611	29	low	0.066	high	1.636
SPH_430	L_43	Male	MH	B_1611	29			low	0.836	low	0.697	low	0.075
SPH_431	L_43	Male	MH	B_1611	29							low	0.244
SPH_434	L_44	Female	MH	B_1611	28							high	1.179
SPH_439	L_44	Male	MH	B_1611	28					low	0.897	low	0.28
SPH_441	L_44	Male	MH	B_1611	28			low	1.049	low	0.887	low	0.307
SPH_443	L_45	Female	MH	B_1611	28
SPH_444	L_45	Female	MH	B_1611	28	high	0.641	high	1.654
SPH_446	L_45	Male	MH	B_1611	28
SPH_449	L_45	Male	T	B_1611	28
SPH_450	L_45	Male	MH	B_1611	28
SPH_453	L_46	Female	T	B_1611	27
SPH_456	L_46	Female	MH	B_1611	27	high	0.799					low	0.26
SPH_460	L_46	Male	MH	B_1611	27	high	0.849
SPH_461	L_46	Male	MH	B_1611	27			high	1.656
SPH_463	L_47	Female	MH	B_1611	27	high	0.839
SPH_465	L_47	Female	MH	B_1611	27
SPH_467	L_47	Male	MH	B_1611	27	low	0.184
SPH_470	L_47	Male	MH	B_1611	27			low	1.051	low	0.722	low	0.334
SPH_472	L_48	Female	MH	B_1611	26
SPH_474	L_48	Male	MH	B_1611	26
SPH_475	L_48	Male	T	B_1611	26
SPH_478	L_48	Male	MH	B_1611	26			high	1.682
