# Supplementary material for: Discovery of Predictors of Mycoplasma hyopneumoniae Vaccine Response Efficiency in Pigs: 16S rRNA Gene Fecal Microbiota Analysis
Source: Microorganisms. 2020 Jul 29;8(8):1151. doi: 10.3390/microorganisms8081151 (PMC7464067; doi:10.3390/microorganisms8081151)
Supplement: Supplementary file 1 [file microorganisms-08-01151-s001.zip › Supplementary_information_revised/Table S2.xlsx]

## Sheet: Table S1
Sample-id	ID	Observed	Chao1	se.chao1	ACE	se.ACE	Shannon	Simpson	InvSimpson	Fisher	Vaccine	Day	Litter	Sex	Vaccine_Day	Batch	Age_Weaning						Tukey's Honest Test - Day		Signif. codes: 0 ‘***’ 0.001 ‘**’ 0.01 ‘*’ 0.05 ‘.’ 0.1 ‘ ’ 1
CRB190956	SPH_009	584	689.761	23.4072	697.127	12.8331	4.39177	0.935195	15.431	135.154	T	D_28	L_01	Female	T_D28	B_1602	28		Factor	Index	P-value		Comparisson	p adj						MH = vaccinated
CRB190957	SPH_010	665	794.796	26.903	798.907	13.8949	5.07704	0.980144	50.3616	160.079	MH	D_28	L_01	Female	MH_D28	B_1602	28		Day	Observed	< 2e-16 ***		D_28 vs D_146	< 0.001						T = Control (Non-vaccinated)
CRB190958	SPH_012	627	746.179	26.2524	730.625	12.8901	4.8819	0.969581	32.8743	148.229	MH	D_28	L_02	Male	MH_D28	B_1602	27		Age_Weaning	Observed	0.1169		D_49 vs D_146	< 0.001
CRB190959	SPH_018	675	778.472	22.1159	779.264	12.9037	4.97047	0.981283	53.4272	163.244	MH	D_28	L_02	Female	MH_D28	B_1602	27		Batch	Observed	0.0272 *		D_63 vs D_146	< 0.001
CRB190960	SPH_020	599	699.958	22.4177	704.853	12.6953	4.58564	0.949592	19.838	139.675	T	D_28	L_02	Female	T_D28	B_1602	27		Sex	Observed	0.0923 .		D_49 vs D_28	< 0.001
CRB190963	SPH_029	664	760.224	20.9987	769.661	13.07	4.92815	0.973776	38.1328	159.764	T	D_28	L_03	Female	T_D28	B_1602	27		Litter	Observed	1.85e-10 ***		D_63 vs D_28	< 0.001
CRB190964	SPH_033	405	486.128	19.9873	502.871	11.0666	3.65705	0.907154	10.7706	84.6612	MH	D_28	L_04	Male	MH_D28	B_1602	27		Vaccine	Observed	0.93		D_63 vs D_49	0.04018
CRB190965	SPH_040	130	194.688	26.1097	186.471	7.30963	1.81519	0.626874	2.68006	21.0766	T	D_28	L_04	Female	T_D28	B_1602	27		Day*Litter	Observed	< 2e-16 ***
CRB190966	SPH_042	645	733.269	19.8324	741.726	12.7752	4.94725	0.976183	41.9862	153.808	MH	D_28	L_05	Male	MH_D28	B_1602	27
CRB190967	SPH_046	537	609.736	17.9386	614.926	11.4913	4.64461	0.974685	39.5021	121.274	MH	D_28	L_05	Female	MH_D28	B_1602	27		Day	Chao1	< 2e-16 ***		D_28 vs D_146	< 0.001
CRB190968	SPH_048	650	776.538	28.0477	748.131	13.0418	5.15745	0.984625	65.0406	155.369	MH	D_28	L_05	Female	MH_D28	B_1602	27		Age_Weaning	Chao1	0.201		D_49 vs D_146	< 0.001
CRB190969	SPH_050	582	720.779	29.3321	712.144	12.9346	4.63378	0.967512	30.7804	134.555	T	D_28	L_05	Female	T_D28	B_1602	27		Batch	Chao1	0.108		D_63 vs D_146	< 0.001
CRB190970	SPH_051	217	288	22.1613	286.863	8.97067	1.32849	0.39856	1.66268	39.0835	MH	D_28	L_06	Male	MH_D28	B_1602	27		Sex	Chao1	0.078 .		D_49 vs D_28	< 0.001
CRB190971	SPH_053	764	939.139	32.9995	915.393	14.4783	5.22597	0.981049	52.7667	192.236	MH	D_28	L_06	Male	MH_D28	B_1602	27		Litter	Chao1	1.64e-09 ***		D_63 vs D_28	< 0.001
CRB190972	SPH_058	302	413.3	28.7401	425.073	11.1701	2.55623	0.740571	3.85462	58.663	MH	D_28	L_06	Female	MH_D28	B_1602	27		Vaccine	Chao1	0.941		D_63 vs D_49	0.0148
CRB190973	SPH_066	684	824.28	28.3978	808.727	13.415	5.03457	0.982191	56.1503	166.108	MH	D_28	L_07	Female	MH_D28	B_1602	26		Day*Litter	Chao1	6.39e-15 ***
CRB190974	SPH_069	519	620.6	23.5401	618.912	11.9162	4.61908	0.972923	36.9313	116.073	T	D_28	L_07	Female	T_D28	B_1602	26
CRB190975	SPH_072	483	546.373	16.7876	557.939	11.5215	4.59599	0.969296	32.5687	105.867	MH	D_28	L_08	Male	MH_D28	B_1602	26		Day	ACE	< 2e-16 ***		D_28 vs D_146	< 0.001
CRB190976	SPH_080	474	520.682	13.8186	522.292	10.8913	4.50346	0.968538	31.7844	103.356	MH	D_28	L_09	Male	MH_D28	B_1602	25		Age_Weaning	ACE	0.1011		D_49 vs D_146	< 0.001
CRB190977	SPH_084	460	543.875	19.8865	566.878	11.6291	4.0301	0.948071	19.2572	99.4829	MH	D_28	L_09	Female	MH_D28	B_1602	25		Batch	ACE	0.0474 *		D_63 vs D_146	< 0.001
CRB190978	SPH_089	577	714.596	28.8683	715.091	13.2167	4.53335	0.952191	20.9164	133.059	T	D_28	L_09	Female	T_D28	B_1602	25		Sex	ACE	0.0722 .		D_49 vs D_28	< 0.001
CRB190979	SPH_004	658	762.25	23.1541	756.559	12.975	5.04306	0.982301	56.5005	157.876	MH	D_28	L_01	Male	MH_D28	B_1602	28		Litter	ACE	6.30e-09 ***		D_63 vs D_28	< 0.001
CRB190980	SPH_011	511	627.114	27.0298	626.726	12.5804	4.65658	0.971553	35.1529	113.783	MH	D_28	L_02	Male	MH_D28	B_1602	27		Vaccine	ACE	0.9812		D_63 vs D_49	0.0069
CRB190982	SPH_028	704	815.818	22.7872	827.367	13.5252	4.8085	0.970181	33.536	172.527	MH	D_28	L_03	Female	MH_D28	B_1602	27		Day*Litter	ACE	1.49e-15 ***
CRB190983b	SPH_030	753	918.347	30.4208	923.55	14.7822	4.70129	0.946819	18.8037	188.572	T	D_28	L_03	Female	T_D28	B_1602	27
CRB190984	SPH_032	183	275.941	27.8722	286.507	9.70802	1.18066	0.382309	1.61893	31.7799	MH	D_28	L_04	Male	MH_D28	B_1602	27		Day	Shannon	< 2e-16 ***		D_28 vs D_146	< 0.001
CRB190985	SPH_034	198	275.025	22.9318	306.002	10.7542	2.08685	0.73546	3.78015	34.9623	MH	D_28	L_04	Female	MH_D28	B_1602	27		Age_Weaning	Shannon	0.9154		D_49 vs D_146	< 0.001
CRB190986	SPH_038	126	179.455	20.3839	189.225	7.39435	1.30901	0.447567	1.81018	20.3057	T	D_28	L_04	Female	T_D28	B_1602	27		Batch	Shannon	0.0817 .		D_63 vs D_146	< 0.001
CRB190987	SPH_044	430	539.452	26.6953	535.151	11.4903	4.10439	0.949274	19.7137	91.3199	MH	D_28	L_05	Male	MH_D28	B_1602	27		Sex	Shannon	0.3461		D_49 vs D_28	0.9989
CRB190989	SPH_061	534	645.839	24.7769	652.648	12.4319	4.65052	0.974718	39.5533	120.403	MH	D_28	L_07	Male	MH_D28	B_1602	26		Litter	Shannon	1.56e-15 ***		D_63 vs D_28	0.2054
CRB190990b	SPH_068	539	617.269	19.4568	623.008	12.1868	4.85445	0.975697	41.1464	121.856	MH	D_28	L_07	Female	MH_D28	B_1602	26		Vaccine	Shannon	0.4227		D_63 vs D_49	0.2539
CRB190991	SPH_070	523	598.886	18.9522	601.171	11.6714	4.5082	0.961977	26.2997	117.224	MH	D_28	L_08	Male	MH_D28	B_1602	26		Day*Litter	Shannon	< 2e-16 ***
CRB190992	SPH_074	576	678.96	22.4596	695.01	12.7618	4.75959	0.977871	45.1903	132.761	MH	D_28	L_08	Female	MH_D28	B_1602	26
CRB190993	SPH_077	613	687.765	17.6298	697.268	12.3893	5.02169	0.982903	58.4912	143.933	MH	D_28	L_08	Female	MH_D28	B_1602	26		Day	Simpson	< 2e-16 ***		D_28 vs D_146	< 0.001
CRB190994	SPH_078	540	626.46	19.716	642.627	12.0216	4.41721	0.963395	27.3188	122.147	T	D_28	L_08	Female	T_D28	B_1602	26		Age_Weaning	Simpson	0.50061		D_49 vs D_146	< 0.001
CRB190995	SPH_079	525	575.522	14.491	574.523	11.2693	4.72098	0.970832	34.2841	117.8	T	D_28	L_08	Female	T_D28	B_1602	26		Batch	Simpson	0.00937 **		D_63 vs D_146	< 0.001
CRB190996	SPH_085	662	753.844	20.1946	764.949	13.0826	5.03799	0.982199	56.1764	159.134	T	D_28	L_09	Female	T_D28	B_1602	25		Sex	Simpson	0.94614		D_49 vs D_28	0.9788
CRB190997	SPH_086	603	684.643	18.9887	690.236	12.3892	4.86856	0.976722	42.9584	140.887	MH	D_28	L_09	Female	MH_D28	B_1602	25		Litter	Simpson	< 2e-16 ***		D_63 vs D_28	0.6982
CRB190998	SPH_088	608	712.281	22.9102	717.229	12.7913	4.77069	0.972714	36.6492	142.408	MH	D_28	L_09	Female	MH_D28	B_1602	25		Vaccine	Simpson	0.3204		D_63 vs D_49	0.4333
CRB190999	SPH_009	557	674.303	25.542	677.715	12.6044	3.93022	0.8778	8.18329	127.127	T	D_49	L_01	Female	T_D49	B_1602	28		Day*Litter	Simpson	< 2e-16 ***
CRB191000	SPH_021	591	712.125	25.6601	710.014	12.6001	4.02201	0.903393	10.3513	137.258	MH	D_49	L_03	Male	MH_D49	B_1602	27
CRB191001	SPH_045	635	762.78	27.1092	750.478	12.9846	4.99089	0.982353	56.6663	150.701	T	D_49	L_05	Male	T_D49	B_1602	27
CRB191002	SPH_080	666	797.103	26.4938	795.643	13.4319	4.56946	0.939165	16.438	160.395	MH	D_49	L_09	Male	MH_D49	B_1602	25
CRB191006	SPH_015	597	712.919	24.6217	731.449	13.4503	4.69215	0.958798	24.2706	139.069	T	D_28	L_02	Male	T_D28	B_1602	27
CRB191007	SPH_055	684	785.236	21.8585	785.2	12.8482	4.71884	0.958533	24.1157	166.108	T	D_28	L_06	Male	T_D28	B_1602	27
CRB191008	SPH_064	405	527.936	31.6642	503.697	11.2288	4.21045	0.964959	28.5384	84.6612	MH	D_28	L_07	Male	MH_D28	B_1602	26
CRB191009	SPH_010	539	639.172	22.4062	647.726	12.2317	3.64058	0.826325	5.75788	121.856	MH	D_49	L_01	Female	MH_D49	B_1602	28
CRB191010	SPH_011	633	716.179	18.6518	723.786	12.2491	4.23963	0.92036	12.5565	150.082	MH	D_49	L_02	Male	MH_D49	B_1602	27
CRB191011	SPH_012	607	716.495	23.0193	726.573	12.7567	4.01698	0.892798	9.3282	142.103	MH	D_49	L_02	Male	MH_D49	B_1602	27
CRB191012	SPH_015	643	767.706	25.8246	766.5	13.2817	4.66309	0.958464	24.0757	153.185	T	D_49	L_02	Male	T_D49	B_1602	27
CRB191013	SPH_029	511	642.471	28.2212	637.69	12.0981	3.52433	0.861661	7.22862	113.783	T	D_49	L_03	Female	T_D49	B_1602	27
CRB191014	SPH_032	514	632.163	26.4229	630.052	12.2712	3.94409	0.929651	14.2149	114.64	MH	D_49	L_04	Male	MH_D49	B_1602	27
CRB191015	SPH_033	650	779.414	25.9873	794.399	13.7429	4.42672	0.946552	18.7099	155.369	MH	D_49	L_04	Male	MH_D49	B_1602	27
CRB191016	SPH_034	650	752	21.5929	763.071	13.0861	4.72352	0.965158	28.7012	155.369	MH	D_49	L_04	Female	MH_D49	B_1602	27
CRB191017	SPH_038	715	807.662	19.2001	839.042	13.8961	5.16689	0.980824	52.1472	176.09	T	D_49	L_04	Female	T_D49	B_1602	27
CRB191018	SPH_042	618	708.935	20.1359	723.799	12.8578	4.7048	0.964859	28.4564	145.463	MH	D_49	L_05	Male	MH_D49	B_1602	27
CRB191019	SPH_046	645	771.561	26.39	767.7	13.1734	4.86214	0.975538	40.879	153.808	MH	D_49	L_05	Female	MH_D49	B_1602	27
CRB191021	SPH_053	640	785.57	28.6944	784.323	13.5142	4.29596	0.914174	11.6514	152.252	MH	D_49	L_06	Male	MH_D49	B_1602	27
CRB191023	SPH_058	628	730.153	22.4407	731.3	12.7607	4.46317	0.93109	14.5116	148.538	MH	D_49	L_06	Female	MH_D49	B_1602	27
CRB191024	SPH_070	647	801.441	30.4141	805.889	14.0136	4.45195	0.929179	14.1201	154.432	MH	D_49	L_08	Male	MH_D49	B_1602	26
CRB191025	SPH_074	50	113	34.6553	133.93	7.7106	1.73896	0.779888	4.54314	6.85959	MH	D_49	L_08	Female	MH_D49	B_1602	26
CRB191026	SPH_078	668	818.98	29.8881	820.612	14.1206	4.79132	0.95766	23.6186	161.027	T	D_49	L_08	Female	T_D49	B_1602	26
CRB191027	SPH_079	612	788.029	33.6546	803.719	14.6766	4.02977	0.889581	9.05644	143.628	T	D_49	L_08	Female	T_D49	B_1602	26
CRB191028	SPH_084	533	634.261	22.6513	647.815	12.4695	3.90268	0.895446	9.56447	120.113	MH	D_49	L_09	Female	MH_D49	B_1602	25
CRB191029	SPH_085	528	610.933	19.6649	615.782	11.4531	3.9364	0.917582	12.1333	118.666	T	D_49	L_09	Female	T_D49	B_1602	25
CRB191030	SPH_016	735	873	26.6286	890.267	14.5973	5.26545	0.9844	64.1011	182.626	MH	D_28	L_02	Female	MH_D28	B_1602	27
CRB191032	SPH_004	598	737.78	29.0459	719.013	12.7274	4.21998	0.904353	10.4551	139.372	MH	D_49	L_01	Male	MH_D49	B_1602	28
CRB191033	SPH_016	623	727.674	23.4234	714.461	12.3572	4.46601	0.929068	14.098	146.998	MH	D_49	L_02	Female	MH_D49	B_1602	27
CRB191034	SPH_018	598	753.165	30.9432	754.809	13.5144	4.26075	0.929413	14.1668	139.372	MH	D_49	L_02	Female	MH_D49	B_1602	27
CRB191035	SPH_020	618	801.539	34.7667	797.477	13.9442	3.99349	0.891485	9.21532	145.463	T	D_49	L_02	Female	T_D49	B_1602	27
CRB191036	SPH_023	506	654.193	30.6681	665.512	13.3819	3.70068	0.897601	9.76569	112.358	MH	D_49	L_03	Male	MH_D49	B_1602	27
CRB191037	SPH_026	510	681.892	36.1813	662.55	13.012	3.55644	0.880042	8.33623	113.497	MH	D_49	L_03	Female	MH_D49	B_1602	27
CRB191038	SPH_028	437	539.577	23.87	546.401	11.4277	3.17885	0.816732	5.45649	93.2079	MH	D_49	L_03	Female	MH_D49	B_1602	27
CRB191039	SPH_030	659	757	21.0968	760.195	12.5828	4.51468	0.939693	16.5819	158.19	T	D_49	L_03	Female	T_D49	B_1602	27
CRB191040	SPH_040	664	809.761	28.3134	817.058	14.1252	4.34784	0.91513	11.7828	159.764	T	D_49	L_04	Female	T_D49	B_1602	27
CRB191041	SPH_044	518	580.817	16.3288	585.77	11.4442	4.52351	0.963749	27.5852	115.786	MH	D_49	L_05	Male	MH_D49	B_1602	27
CRB191042	SPH_050	638	750.879	24.1317	744.297	12.6756	4.33218	0.927675	13.8264	151.631	T	D_49	L_05	Female	T_D49	B_1602	27
CRB191043	SPH_051	584	685.664	21.8767	708.306	12.8735	4.34899	0.951214	20.4977	135.154	MH	D_49	L_06	Male	MH_D49	B_1602	27
CRB191044	SPH_061	589	690.236	21.8585	706.106	12.7183	4.31841	0.935691	15.55	136.656	MH	D_49	L_07	Male	MH_D49	B_1602	26
CRB191045	SPH_064	686	823.258	26.4107	843.296	14.0596	4.80756	0.963742	27.5801	166.746	MH	D_49	L_07	Male	MH_D49	B_1602	26
CRB191046	SPH_066	679	833.4	29.1214	848.759	14.2364	4.57128	0.947829	19.1676	164.515	MH	D_49	L_07	Female	MH_D49	B_1602	26
CRB191047	SPH_068	586	695.879	23.6458	703.877	12.7467	4.21502	0.905521	10.5844	135.754	MH	D_49	L_07	Female	MH_D49	B_1602	26
CRB191048	SPH_069	758	909.32	28.3752	910.427	14.18	4.94741	0.970676	34.1016	190.235	T	D_49	L_07	Female	T_D49	B_1602	26
CRB191049	SPH_072	526	625.505	22.1748	638.229	12.1948	3.81777	0.898718	9.87342	118.088	MH	D_49	L_08	Male	MH_D49	B_1602	26
CRB191051	SPH_086	684	915.259	41.0019	907.972	15.6187	4.36999	0.931887	14.6815	166.108	MH	D_49	L_09	Female	MH_D49	B_1602	25
CRB191052	SPH_088	561	629.596	17.0873	633.887	11.6799	4.18282	0.908929	10.9805	128.308	MH	D_49	L_09	Female	MH_D49	B_1602	25
CRB191053	SPH_089	670	781.409	22.2501	804.479	13.4761	4.11667	0.872587	7.84847	161.659	T	D_49	L_09	Female	T_D49	B_1602	25
CRB191055	SPH_096	681	785.019	22.3061	782.648	13.0046	5.19523	0.986449	73.7929	165.151	MH	D_28	L_10	Male	MH_D28	B_1604	30
CRB191056	SPH_097	473	550.692	20.2625	544.25	11.1279	4.01798	0.922031	12.8257	103.078	MH	D_28	L_10	Female	MH_D28	B_1604	30
CRB191057	SPH_101	603	741.979	28.5844	730.953	12.8118	4.48673	0.95524	22.3413	140.887	MH	D_28	L_11	Male	MH_D28	B_1604	28
CRB191058	SPH_106	569	686.229	26.0053	679.557	12.5674	4.66673	0.975821	41.358	130.677	T	D_28	L_11	Male	T_D28	B_1604	28
CRB191059	SPH_113	202	279.037	25.6823	278.131	8.8919	3.12925	0.918823	12.3187	35.8217	MH	D_28	L_12	Male	MH_D28	B_1604	28
CRB191060	SPH_115	226	270.688	14.433	286.319	8.55343	1.92591	0.601434	2.50899	41.0697	MH	D_28	L_12	Male	MH_D28	B_1604	28
CRB191061	SPH_116	574	613.231	11.3687	618.593	11.3832	4.95465	0.981407	53.7845	132.165	MH	D_28	L_12	Female	MH_D28	B_1604	28
CRB191063	SPH_122	595	696.121	22.2137	708.281	12.9109	4.77709	0.972339	36.1525	138.465	T	D_28	L_13	Female	T_D28	B_1604	27
CRB191064b	SPH_125	605	720.833	25.686	715.48	12.9659	4.96299	0.981235	53.2909	141.495	MH	D_28	L_13	Female	MH_D28	B_1604	27
CRB191065	SPH_128	556	644.068	20.6251	645.709	12.0121	4.79262	0.980166	50.4185	126.833	MH	D_28	L_13	Male	MH_D28	B_1604	27
CRB191067	SPH_138	712	873.388	30.3941	872.037	14.261	4.97046	0.980315	50.7989	175.116	MH	D_28	L_14	Male	MH_D28	B_1604	28
CRB191068	SPH_139	598	697.539	21.7905	705.475	12.5086	4.76503	0.975749	41.2356	139.372	MH	D_28	L_14	Male	MH_D28	B_1604	28
CRB191070	SPH_141	568	721	32.6352	698.344	12.9883	4.87461	0.981578	54.2823	130.38	MH	D_28	L_14	Female	MH_D28	B_1604	28
CRB191071b	SPH_153	670	796.561	26.39	792.476	13.5695	5.11866	0.984279	63.6106	161.659	MH	D_28	L_16	Male	MH_D28	B_1604	26
CRB191072	SPH_157	509	621.69	26.3092	611.856	12.0378	4.73423	0.979773	49.4389	113.212	MH	D_28	L_16	Male	MH_D28	B_1604	26
CRB191073	SPH_161	523	620.225	23.4874	612.357	11.9443	4.54904	0.964422	28.1073	117.224	MH	D_28	L_16	Female	MH_D28	B_1604	26
CRB191074	SPH_162	599	707.111	23.9349	709.465	12.8856	4.89305	0.980171	50.4312	139.675	MH	D_28	L_16	Female	MH_D28	B_1604	26
CRB191075	SPH_172	550	709.389	34.3555	689.998	13.0671	4.6908	0.976916	43.3207	125.07	T	D_28	L_18	Male	T_D28	B_1604	27
CRB191077	SPH_178	177	261	30.655	234.216	7.73047	1.73045	0.552002	2.23215	30.525	MH	D_28	L_18	Female	MH_D28	B_1604	27
CRB191078	SPH_092	544	645.6	23.5401	646.545	12.3826	4.70631	0.97079	34.2351	123.314	MH	D_28	L_10	Male	MH_D28	B_1604	30
CRB191079	SPH_093	642	781.745	28.4676	774.647	13.5175	4.7408	0.962976	27.0093	152.874	MH	D_28	L_10	Male	MH_D28	B_1604	30
CRB191080	SPH_094	541	633.263	21.8801	627.281	11.7475	4.20374	0.91753	12.1255	122.438	T	D_28	L_10	Male	T_D28	B_1604	30
CRB191081	SPH_098	258	349.122	24.707	377.131	10.7417	2.71174	0.846314	6.50676	48.3024	MH	D_28	L_10	Female	MH_D28	B_1604	30
CRB191083	SPH_110	305	431.848	36.1511	398.28	10.2279	3.75023	0.922313	12.8722	59.3862	MH	D_28	L_11	Female	MH_D28	B_1604	28
CRB191084	SPH_118	755	935.122	32.5534	932.611	14.6767	4.77882	0.962261	26.4976	189.237	MH	D_28	L_12	Female	MH_D28	B_1604	28
CRB191086	SPH_130	452	573.625	27.0167	585.705	12.0457	3.62451	0.900032	10.0032	97.2879	T	D_28	L_13	Male	T_D28	B_1604	27
CRB191087	SPH_136	519	606.549	21.684	606.548	12.1111	4.82105	0.978437	46.376	116.073	MH	D_28	L_14	Male	MH_D28	B_1604	28
CRB191088	SPH_152	658	793.841	27.2189	799.602	13.7232	4.69956	0.964984	28.5586	157.876	T	D_28	L_16	Male	T_D28	B_1604	26
CRB191090	SPH_159	632	767.594	27.596	769.467	13.5183	4.72107	0.972173	35.9366	149.773	T	D_28	L_16	Female	T_D28	B_1604	26
CRB191091	SPH_163	455	542.55	22.6662	529.702	10.9313	4.19562	0.956237	22.8504	98.1095	MH	D_28	L_17	Male	MH_D28	B_1604	27
CRB191092	SPH_170	649	752.047	22.0986	767.843	13.5134	5.18353	0.984097	62.8799	155.056	MH	D_28	L_17	Female	MH_D28	B_1604	27
CRB191093	SPH_173	781	944.891	30.5466	943.775	14.9328	5.23434	0.983464	60.4741	197.943	MH	D_28	L_18	Male	MH_D28	B_1604	27
CRB191095	SPH_188	666	817.223	29.8467	814.46	13.7995	4.78664	0.967988	31.2386	160.395	T	D_28	L_19	Female	T_D28	B_1604	24
CRB191096	SPH_199	737	895.359	29.8883	895.366	14.2967	5.02789	0.976687	42.8953	183.283	MH	D_28	L_21	Female	MH_D28	B_1605	31
CRB191097	SPH_222	801	967.402	30.7008	965.272	14.9747	5.38572	0.987624	80.803	204.726	T	D_28	L_23	Female	T_D28	B_1605	29
CRB191098	SPH_267	538	588.696	14.0829	591.655	11.5225	4.8563	0.979775	49.4433	121.565	MH	D_28	L_27	Male	MH_D28	B_1605	28
CRB191099	SPH_268	623	856.049	44.7368	827.812	14.7667	4.71835	0.964261	27.981	146.998	T	D_28	L_27	Male	T_D28	B_1605	28
CRB191101	SPH_279	495	573.882	19.6982	575.952	11.5047	4.43042	0.961745	26.1406	109.24	MH	D_28	L_28	Male	MH_D28	B_1605	28
CRB191102	SPH_104	660	789.718	27.9307	764.989	13.0302	5.03953	0.979589	48.9938	158.505	T	D_28	L_11	Male	T_D28	B_1604	28
CRB191104	SPH_147	620	700.677	19.0609	701.093	12.4457	4.88704	0.973476	37.7017	146.076	MH	D_28	L_15	Male	MH_D28	B_1604	27
CRB191105	SPH_168	642	736.904	20.9287	745.698	13.0041	4.91855	0.978321	46.1278	152.874	T	D_28	L_17	Male	T_D28	B_1604	27
CRB191106b	SPH_181	536	646.359	24.1738	655.578	12.3276	4.12949	0.936063	15.6403	120.983	MH	D_28	L_19	Male	MH_D28	B_1604	24
CRB191107	SPH_185	770	945.902	32.7838	914.74	14.0427	5.08543	0.978483	46.4742	194.244	MH	D_28	L_19	Male	MH_D28	B_1604	24
CRB191108	SPH_190	636	799.315	32.9726	782.679	13.7809	4.83675	0.970884	34.3451	151.011	T	D_28	L_20	Male	T_D28	B_1604	25
CRB191110	SPH_164	640	777.529	27.8241	779.501	13.497	4.7676	0.97022	33.5799	152.252	MH	D_49	L_17	Male	MH_D49	B_1604	27
CRB191111	SPH_166	677	844.804	32.0069	855.815	14.6597	5.01891	0.979399	48.5423	163.879	MH	D_49	L_17	Male	MH_D49	B_1604	27
CRB191112	SPH_209	602	744.421	29.1275	748.396	13.528	4.52573	0.962146	26.4172	140.584	MH	D_28	L_22	Female	MH_D28	B_1605	30
CRB191113	SPH_219	379	492	28.1598	489.385	11.1415	3.11655	0.838562	6.19432	77.8773	MH	D_28	L_23	Female	MH_D28	B_1605	29
CRB191114	SPH_220	830	1003.89	31.5488	993.738	14.9317	5.22551	0.976968	43.4171	214.693	MH	D_28	L_23	Female	MH_D28	B_1605	29
CRB191115	SPH_233	694	847.935	29.9497	844.218	14.0644	4.83161	0.969246	32.5166	169.308	MH	D_28	L_24	Male	MH_D28	B_1605	29
CRB191116	SPH_237	691	790.286	21.9664	789.077	13.3788	5.32183	0.987407	79.4105	168.346	MH	D_28	L_24	Male	MH_D28	B_1605	29
CRB191117	SPH_249	630	738.78	23.4076	744.873	13.1103	4.8477	0.969933	33.2588	149.155	MH	D_28	L_26	Female	MH_D28	B_1605	28
CRB191118	SPH_251	793	954.182	30.0269	948.845	14.7425	5.29979	0.984466	64.3751	202.004	MH	D_28	L_26	Female	MH_D28	B_1605	28
CRB191119	SPH_253	823	1004.84	32.7916	980.773	14.5622	5.29135	0.983461	60.4645	212.273	MH	D_28	L_26	Female	MH_D28	B_1605	28
CRB191120	SPH_254	603	725.962	27.4329	702.242	12.4766	4.80977	0.971347	34.9006	140.887	T	D_28	L_26	Female	T_D28	B_1605	28
CRB191122	SPH_285	664	782.559	25.4553	774.527	13.3143	5.01068	0.977279	44.0129	159.764	MH	D_28	L_29	Female	MH_D28	B_1605	28
CRB191123	SPH_291	706	812	21.9436	819.403	13.294	4.84377	0.973433	37.6407	173.173	MH	D_28	L_30	Female	MH_D28	B_1605	27
CRB191124	SPH_303	795	971.211	31.3515	976.884	15.1154	5.06808	0.978052	45.5626	202.683	MH	D_28	L_31	Female	MH_D28	B_1605	26
CRB191125	SPH_308	812	929.379	22.6111	939.948	13.9491	5.15848	0.980218	50.5512	208.488	T	D_28	L_31	Male	T_D28	B_1605	26
CRB191126	SPH_093	656	771.129	24.3694	767.17	13.0598	4.80792	0.970307	33.6779	157.248	MH	D_49	L_10	Male	MH_D49	B_1604	30
CRB191127	SPH_097	472	542.463	17.7732	556.879	11.4019	4.20497	0.953949	21.7148	102.8	MH	D_49	L_10	Female	MH_D49	B_1604	30
CRB191128	SPH_110	782	909.266	24.7535	914.865	14.2885	5.08539	0.966478	29.8308	198.28	MH	D_49	L_11	Female	MH_D49	B_1604	28
CRB191129	SPH_168	628	733.188	22.1892	752.354	13.312	4.51614	0.934962	15.3756	148.538	T	D_49	L_17	Male	T_D49	B_1604	27
CRB191130	SPH_183	794	932.674	26.0505	945.866	14.5477	5.17058	0.976295	42.186	202.343	MH	D_49	L_19	Male	MH_D49	B_1604	24
CRB191131	SPH_207	773	970.029	33.9498	987.377	15.7258	4.87649	0.963433	27.3473	195.251	MH	D_28	L_22	Female	MH_D28	B_1605	30
CRB191132	SPH_211	615	731.306	24.1423	733.188	12.7871	4.30522	0.94755	19.0657	144.545	T	D_28	L_22	Female	T_D28	B_1605	30
CRB191133	SPH_215	543	690.313	32.9607	654.964	12.3212	4.51886	0.960501	25.3174	123.022	MH	D_28	L_22	Male	MH_D28	B_1605	30
CRB191134	SPH_217	576	670.639	21.2462	681.755	12.3964	4.2607	0.940813	16.8956	132.761	T	D_28	L_22	Male	T_D28	B_1605	30
CRB191135	SPH_229	698	867.579	33.3423	840.363	13.8849	4.87033	0.969321	32.5961	170.593	MH	D_28	L_24	Female	MH_D28	B_1605	29
CRB191136	SPH_231	442	511.608	18.058	522.311	11.0564	4.05225	0.948668	19.4811	94.5627	MH	D_28	L_24	Female	MH_D28	B_1605	29
CRB191137	SPH_235	429	565.179	32.6264	540.592	11.4536	3.37765	0.845749	6.48294	91.051	MH	D_28	L_24	Male	MH_D28	B_1605	29
CRB191138	SPH_243	708	859.11	29.382	856.157	14.0795	4.85129	0.971709	35.3469	173.82	T	D_28	L_25	Female	T_D28	B_1605	28
CRB191139	SPH_244	695	883.378	34.6555	883.236	14.6964	4.6382	0.967128	30.4213	169.629	MH	D_28	L_25	Male	MH_D28	B_1605	28
CRB191140	SPH_257	650	790.982	27.6038	804.432	13.7608	4.57635	0.963343	27.2799	155.369	MH	D_28	L_26	Male	MH_D28	B_1605	28
CRB191141	SPH_272	654	742.263	20.2723	740.395	12.7603	5.09936	0.983046	58.9837	156.621	MH	D_28	L_28	Female	MH_D28	B_1605	28
CRB191142	SPH_273	617	764.263	31.3354	741.074	13.235	4.9486	0.979275	48.2508	145.157	T	D_28	L_28	Female	T_D28	B_1605	28
CRB191143	SPH_280	221	296.115	25.4513	279.179	8.35012	2.36926	0.673804	3.06564	39.9636	MH	D_28	L_29	Female	MH_D28	B_1605	28
CRB191145	SPH_283	368	530.018	37.6837	523.636	12.2015	3.34636	0.910803	11.2111	75.0513	T	D_28	L_29	Female	T_D28	B_1605	28
CRB191146	SPH_288	267	366.6	29.206	365.628	10.1171	3.57369	0.940902	16.9209	50.3832	MH	D_28	L_29	Male	MH_D28	B_1605	28
CRB191148	SPH_294	763	952.843	35.1301	925.796	14.5323	4.94217	0.973343	37.5137	191.902	MH	D_28	L_30	Female	MH_D28	B_1605	27
CRB191149	SPH_298	558	614.289	14.5079	627.987	11.7555	4.4324	0.942424	17.3685	127.422	MH	D_28	L_30	Male	MH_D28	B_1605	27
CRB191151	SPH_090	556	684.693	27.5029	682.511	12.62	4.48814	0.96486	28.4572	126.833	T	D_49	L_10	Male	T_D49	B_1604	30
CRB191152	SPH_094	699	832.913	26.4269	835.344	13.722	4.69171	0.955623	22.5342	170.915	T	D_49	L_10	Male	T_D49	B_1604	30
CRB191153	SPH_096	620	766.351	29.5778	766.489	13.5391	4.61722	0.962714	26.8197	146.076	MH	D_49	L_10	Male	MH_D49	B_1604	30
CRB191154	SPH_123	703	856.788	30.5608	833.685	13.5975	4.71082	0.94978	19.9122	172.204	MH	D_49	L_13	Female	MH_D49	B_1604	27
CRB191155	SPH_130	546	629.023	19.8478	632.383	11.9061	4.27413	0.926809	13.6629	123.898	T	D_49	L_13	Male	T_D49	B_1604	27
CRB191156	SPH_134	741	839.026	20.9653	837.057	13.213	4.85248	0.956263	22.864	184.601	T	D_49	L_14	Male	T_D49	B_1604	28
CRB191157	SPH_138	672	782.011	24.1842	765.388	12.9073	4.94873	0.973124	37.2077	162.292	MH	D_49	L_14	Male	MH_D49	B_1604	28
CRB191159	SPH_152	767	865.175	20.7318	868.508	13.5746	5.18177	0.976138	41.9077	193.239	T	D_49	L_16	Male	T_D49	B_1604	26
CRB191160	SPH_153	713	879.224	32.5469	859.386	14.1764	4.82399	0.962501	26.6676	175.44	MH	D_49	L_16	Male	MH_D49	B_1604	26
CRB191161	SPH_155	654	761.283	23.6616	750.082	12.7677	4.79244	0.966137	29.5309	156.621	MH	D_49	L_16	Male	MH_D49	B_1604	26
CRB191162	SPH_162	558	631.079	17.3776	649.062	12.1208	4.32314	0.946871	18.8221	127.422	MH	D_49	L_16	Female	MH_D49	B_1604	26
CRB191163	SPH_170	641	743.153	22.4407	743.985	12.8856	4.60745	0.934093	15.1729	152.563	MH	D_49	L_17	Female	MH_D49	B_1604	27
CRB191164	SPH_176	824	970.324	27.0732	971.373	14.4976	4.96502	0.960819	25.5228	212.618	MH	D_49	L_18	Female	MH_D49	B_1604	27
CRB191165	SPH_178	712	829.393	24.3694	821.741	13.3507	4.88229	0.967688	30.9486	175.116	MH	D_49	L_18	Female	MH_D49	B_1604	27
CRB191166	SPH_189	760	930.507	30.1683	952.078	15.1809	4.75826	0.964628	28.2712	190.901	MH	D_49	L_20	Male	MH_D49	B_1604	25
CRB191167	SPH_190	843	966.98	23.3168	983.662	14.613	5.32335	0.982321	56.5632	219.211	T	D_49	L_20	Male	T_D49	B_1604	25
CRB191168	SPH_195	781	937.374	28.3068	946.676	14.6316	4.8648	0.965729	29.1793	197.943	MH	D_49	L_20	Female	MH_D49	B_1604	25
CRB191169	SPH_196	673	803.429	26.5198	800.349	13.383	4.60127	0.949889	19.9556	162.609	MH	D_49	L_20	Female	MH_D49	B_1604	25
CRB191170	SPH_236	673	775.767	22.2631	777.071	13.2422	5.00153	0.978413	46.3243	162.609	T	D_28	L_24	Male	T_D28	B_1605	29
CRB191171	SPH_238	628	770.5	28.5906	786.205	13.9971	4.78742	0.972646	36.5579	148.538	MH	D_28	L_25	Female	MH_D28	B_1605	28
CRB191172	SPH_242	795	932.258	26.4107	931.866	14.4076	5.3366	0.985517	69.0457	202.683	MH	D_28	L_25	Female	MH_D28	B_1605	28
CRB191173	SPH_246	756	921.921	31.1916	909.674	14.3767	4.99549	0.976016	41.695	189.569	MH	D_28	L_25	Male	MH_D28	B_1605	28
CRB191174	SPH_296	542	622.267	19.3541	628.525	11.8975	4.26588	0.941561	17.1119	122.73	MH	D_28	L_30	Male	MH_D28	B_1605	27
CRB191175	SPH_092	510	619.725	24.9634	623.557	12.2385	4.25415	0.949998	19.9992	113.497	MH	D_49	L_10	Male	MH_D49	B_1604	30
CRB191176	SPH_098	524	659.975	29.45	652.785	12.575	4.26126	0.953032	21.291	117.512	MH	D_49	L_10	Female	MH_D49	B_1604	30
CRB191177	SPH_101	677	813.5	27.5238	805.298	13.4966	4.57699	0.948357	19.3636	163.879	MH	D_49	L_11	Male	MH_D49	B_1604	28
CRB191178	SPH_103	731	878.051	28.246	872.564	13.8428	4.93798	0.973801	38.17	181.312	MH	D_49	L_11	Male	MH_D49	B_1604	28
CRB191179	SPH_104	605	709.169	23.7626	699.314	12.5317	4.55527	0.948635	19.4685	141.495	T	D_49	L_11	Male	T_D49	B_1604	28
CRB191180	SPH_106	667	795.617	27.0116	780.379	13.1914	4.63253	0.940033	16.6759	160.711	T	D_49	L_11	Male	T_D49	B_1604	28
CRB191181	SPH_113	655	751.459	21.4964	749.359	12.883	4.9897	0.974031	38.5071	156.934	MH	D_49	L_12	Male	MH_D49	B_1604	28
CRB191182	SPH_116	634	759.394	25.8027	768.963	13.4811	4.57682	0.949723	19.8899	150.392	MH	D_49	L_12	Female	MH_D49	B_1604	28
CRB191183	SPH_118	737	848.03	22.114	870.861	14.0184	5.10004	0.976983	43.4465	183.283	MH	D_49	L_12	Female	MH_D49	B_1604	28
CRB191184	SPH_120	672	795.759	25.067	797.314	13.1473	4.46383	0.928721	14.0293	162.292	T	D_49	L_12	Female	T_D49	B_1604	28
CRB191185	SPH_122	617	741.011	26.1962	733.311	12.6372	4.19442	0.908888	10.9756	145.157	T	D_49	L_13	Female	T_D49	B_1604	27
CRB191186	SPH_125	596	697.53	22.2252	706.522	12.7289	4.21309	0.913818	11.6034	138.767	MH	D_49	L_13	Female	MH_D49	B_1604	27
CRB191187	SPH_128	663	785.802	25.5899	782.741	13.368	4.77381	0.958146	23.8924	159.449	MH	D_49	L_13	Male	MH_D49	B_1604	27
CRB191188	SPH_140	709	912.03	37.9424	890.03	14.7726	4.68971	0.95633	22.899	174.143	T	D_49	L_14	Male	T_D49	B_1604	28
CRB191189	SPH_149	718	810.851	20.1405	816.154	13.3697	4.97495	0.96646	29.8155	177.065	MH	D_49	L_15	Male	MH_D49	B_1604	27
CRB191190	SPH_151	580	682.96	22.4596	693.681	12.6064	4.35324	0.949508	19.805	133.956	T	D_49	L_15	Male	T_D49	B_1604	27
CRB191191	SPH_157	669	771.353	22.2499	774.559	13.2755	4.69707	0.957141	23.3321	161.343	MH	D_49	L_16	Male	MH_D49	B_1604	26
CRB191192	SPH_161	657	804.655	30.9769	779.813	13.472	4.86039	0.965142	28.6874	157.562	MH	D_49	L_16	Female	MH_D49	B_1604	26
CRB191193	SPH_172	709	823.239	23.3472	833.116	13.8877	5.08746	0.976907	43.3031	174.143	T	D_49	L_18	Male	T_D49	B_1604	27
CRB191194	SPH_173	752	874.959	24.4638	878.954	13.9978	4.92452	0.957198	23.3632	188.24	MH	D_49	L_18	Male	MH_D49	B_1604	27
CRB191195	SPH_181	574	661.079	20.3942	659.975	11.851	4.39597	0.951728	20.7159	132.165	MH	D_49	L_19	Male	MH_D49	B_1604	24
CRB191196	SPH_185	618	713.825	21.1297	720.318	12.6703	4.50369	0.95051	20.2063	145.463	MH	D_49	L_19	Male	MH_D49	B_1604	24
CRB191197	SPH_188	607	730.378	25.066	753.005	13.4422	4.18216	0.922557	12.9127	142.103	T	D_49	L_19	Female	T_D49	B_1604	24
CRB191198	SPH_193	779	964.586	33.8451	950.373	15.0096	5.1851	0.984231	63.4163	197.269	MH	D_49	L_20	Male	MH_D49	B_1604	25
CRB191199	SPH_115	702	821.984	23.8734	839.104	13.9683	4.71085	0.950972	20.3964	171.882	MH	D_49	L_12	Male	MH_D49	B_1604	28
CRB191200	SPH_136	591	762	34.5116	744.421	13.5987	4.41181	0.950939	20.383	137.258	MH	D_49	L_14	Male	MH_D49	B_1604	28
CRB191201	SPH_139	510	649.264	33.7553	601.042	11.7734	4.64167	0.971479	35.0622	113.497	MH	D_49	L_14	Male	MH_D49	B_1604	28
CRB191202	SPH_141	826	1005.48	31.7953	1003.75	15.1894	5.09266	0.961246	25.8037	213.309	MH	D_49	L_14	Female	MH_D49	B_1604	28
CRB191203	SPH_143	741	886	28.7517	868.497	13.7964	4.90646	0.965375	28.881	184.601	MH	D_49	L_15	Male	MH_D49	B_1604	27
CRB191204	SPH_147	628	765.184	28.9798	741.847	12.6925	4.19293	0.899536	9.95381	148.538	MH	D_49	L_15	Male	MH_D49	B_1604	27
CRB191205	SPH_159	758	870.712	22.4425	886.512	13.9589	4.82636	0.940053	16.6815	190.235	T	D_49	L_16	Female	T_D49	B_1604	26
CRB191206	SPH_163	484	643.643	34.68	631.89	12.617	4.29047	0.962937	26.9813	106.147	MH	D_49	L_17	Male	MH_D49	B_1604	27
CRB191207	SPH_175	776	918.911	27.285	916.926	14.2976	5.09215	0.965386	28.8896	196.259	MH	D_49	L_18	Female	MH_D49	B_1604	27
CRB191208	SPH_187	782	915.204	24.9624	933.897	14.3985	4.96958	0.974839	39.7438	198.28	MH	D_49	L_19	Female	MH_D49	B_1604	24
CRB191209	SPH_205	756	862.922	22.2688	855.767	13.1743	5.00108	0.965111	28.6627	189.569	MH	D_49	L_21	Male	MH_D49	B_1605	31
CRB191211	SPH_220	540	641.261	22.6513	650.187	12.1062	3.8305	0.903341	10.3456	122.147	MH	D_49	L_23	Female	MH_D49	B_1605	29
CRB191212	SPH_226	673	830.593	30.4191	831.382	14.2463	4.82334	0.972907	36.9099	162.609	MH	D_49	L_23	Male	MH_D49	B_1605	29
CRB191213	SPH_233	671	810.679	27.6684	806.18	13.6589	4.40799	0.928848	14.0543	161.976	MH	D_49	L_24	Male	MH_D49	B_1605	29
CRB191215	SPH_270	720	864.082	27.5119	873.928	14.2252	5.03329	0.980713	51.8474	177.717	MH	D_49	L_28	Female	MH_D49	B_1605	28
CRB191216	SPH_272	593	720.53	27.7449	703.96	12.6596	4.49918	0.938364	16.2242	137.861	MH	D_49	L_28	Female	MH_D49	B_1605	28
CRB191217	SPH_276	791	945.006	27.2255	977.213	15.0997	4.92887	0.968297	31.5426	201.325	MH	D_49	L_28	Male	MH_D49	B_1605	28
CRB191218	SPH_282	651	875.628	41.7161	868.079	15.1106	4.45194	0.943537	17.7109	155.682	MH	D_49	L_29	Female	MH_D49	B_1605	28
CRB191219	SPH_288	733	891.294	28.7293	931.438	15.2744	4.87171	0.963489	27.3894	181.969	MH	D_49	L_29	Male	MH_D49	B_1605	28
CRB191220	SPH_303	549	641.296	20.7994	671.58	13.0304	4.56778	0.9592	24.5096	124.777	MH	D_49	L_31	Female	MH_D49	B_1605	26
CRB191221	SPH_307	641	846.219	38.6023	828.835	14.4123	4.52503	0.963214	27.1841	152.563	MH	D_49	L_31	Male	MH_D49	B_1605	26
CRB191222	SPH_308	553	688.012	28.8062	696.615	13.2335	4.49356	0.94839	19.3762	125.95	T	D_49	L_31	Male	T_D49	B_1605	26
CRB191223	SPH_199	712	851.969	26.4324	874.522	14.3415	4.36704	0.92775	13.8409	175.116	MH	D_49	L_21	Female	MH_D49	B_1605	31
CRB191224	SPH_206	724	850.634	24.908	860.482	13.9467	4.88203	0.964617	28.2618	179.022	MH	D_49	L_21	Male	MH_D49	B_1605	31
CRB191225	SPH_207	667	833.224	32.5469	822.108	14.0062	4.43005	0.934868	15.3533	160.711	MH	D_49	L_22	Female	MH_D49	B_1605	30
CRB191226	SPH_219	539	685.364	30.3741	685.323	13.057	3.43698	0.851373	6.72824	121.856	MH	D_49	L_23	Female	MH_D49	B_1605	29
CRB191227	SPH_222	657	780.393	25.3042	784.706	13.5134	4.42654	0.923442	13.062	157.562	T	D_49	L_23	Female	T_D49	B_1605	29
CRB191228	SPH_225	664	810.628	27.4826	845.791	14.4727	4.27789	0.926605	13.6249	159.764	MH	D_49	L_23	Male	MH_D49	B_1605	29
CRB191229	SPH_231	572	722.061	30.0705	739.044	13.5559	4.16637	0.925688	13.4568	131.569	MH	D_49	L_24	Female	MH_D49	B_1605	29
CRB191230	SPH_235	707	899.214	35.1153	890.759	14.5511	4.54775	0.946143	18.5677	173.496	MH	D_49	L_24	Male	MH_D49	B_1605	29
CRB191231	SPH_236	449	553.466	24.6334	548.966	11.3605	3.62131	0.901585	10.161	96.4682	T	D_49	L_24	Male	T_D49	B_1605	29
CRB191232	SPH_238	627	761.815	28.1653	749.905	13.0552	4.44784	0.931389	14.5749	148.229	MH	D_49	L_25	Female	MH_D49	B_1605	28
CRB191233	SPH_244	707	827.124	24.0399	832.434	13.5578	4.46558	0.936266	15.6901	173.496	MH	D_49	L_25	Male	MH_D49	B_1605	28
CRB191234	SPH_263	569	714.691	29.7265	711.083	12.8998	3.82108	0.86266	7.2812	130.677	T	D_49	L_27	Female	T_D49	B_1605	28
CRB191235	SPH_264	546	662.118	25.6537	655.064	12.2153	4.21564	0.941527	17.1018	123.898	MH	D_49	L_27	Male	MH_D49	B_1605	28
CRB191237	SPH_280	655	790.75	26.4111	816.377	14.1192	4.5887	0.962619	26.7514	156.934	MH	D_49	L_29	Female	MH_D49	B_1605	28
CRB191238	SPH_283	644	754.324	23.0451	766.985	13.2276	4.88891	0.980295	50.7484	153.497	T	D_49	L_29	Female	T_D49	B_1605	28
CRB191239	SPH_286	514	673.288	34.2021	657.695	12.8213	3.64061	0.877442	8.15939	114.64	MH	D_49	L_29	Male	MH_D49	B_1605	28
CRB191240	SPH_292	584	731.875	29.8986	743.564	13.5673	4.10802	0.931964	14.6982	135.154	T	D_49	L_30	Female	T_D49	B_1605	27
CRB191241	SPH_294	596	737.697	28.6943	740.389	13.1898	4.13934	0.908662	10.9483	138.767	MH	D_49	L_30	Female	MH_D49	B_1605	27
CRB191242	SPH_296	551	649.147	21.5623	661.016	12.3706	4.19899	0.937127	15.9051	125.363	MH	D_49	L_30	Male	MH_D49	B_1605	27
CRB191243	SPH_298	518	634.118	25.6537	638.792	12.3714	4.28318	0.956299	22.8829	115.786	MH	D_49	L_30	Male	MH_D49	B_1605	27
CRB191244	SPH_300	525	595.78	17.3945	607.522	11.6404	4.18555	0.931649	14.6304	117.8	MH	D_49	L_31	Female	MH_D49	B_1605	26
CRB191245	SPH_305	526	714.138	37.9927	699.734	13.3108	3.92062	0.929173	14.119	118.088	MH	D_49	L_31	Male	MH_D49	B_1605	26
CRB191246	SPH_309	512	616.835	23.7308	623.097	12.0367	3.95995	0.912573	11.4381	114.068	MH	D_49	L_31	Male	MH_D49	B_1605	26
CRB191247	SPH_201	631	808	35.1148	788.469	13.8407	4.58679	0.951219	20.4997	149.464	T	D_49	L_21	Female	T_D49	B_1605	31
CRB191248	SPH_202	706	879.343	32.7373	869.342	14.3851	4.74711	0.955396	22.4195	173.173	MH	D_49	L_21	Female	MH_D49	B_1605	31
CRB191249	SPH_209	594	719.642	25.5309	744.068	13.5363	4.12245	0.915446	11.8267	138.163	MH	D_49	L_22	Female	MH_D49	B_1605	30
CRB191250	SPH_211	645	771.479	25.0928	797.037	13.7525	4.54185	0.957614	23.593	153.808	T	D_49	L_22	Female	T_D49	B_1605	30
CRB191251	SPH_215	582	690.655	24.2383	678.467	11.9745	4.31691	0.937357	15.9634	134.555	MH	D_49	L_22	Male	MH_D49	B_1605	30
CRB191252	SPH_217	640	810.2	32.9654	804.941	14.0531	4.16318	0.914063	11.6365	152.252	T	D_49	L_22	Male	T_D49	B_1605	30
CRB191253	SPH_229	592	761.269	35.2043	721.104	12.8259	4.2149	0.928443	13.975	137.56	MH	D_49	L_24	Female	MH_D49	B_1605	29
CRB191254	SPH_237	426	510.038	20.5238	525.235	11.2823	3.9027	0.942967	17.5337	90.2456	MH	D_49	L_24	Male	MH_D49	B_1605	29
CRB191255	SPH_242	617	757.695	28.8554	749.532	13.232	4.17715	0.896807	9.69059	145.157	MH	D_49	L_25	Female	MH_D49	B_1605	28
CRB191256	SPH_243	544	677.235	28.5131	671.365	12.7123	4.1563	0.94265	17.4367	123.314	T	D_49	L_25	Female	T_D49	B_1605	28
CRB191257	SPH_246	632	718.515	19.5853	718.824	12.1267	4.34882	0.926735	13.6491	149.773	MH	D_49	L_25	Male	MH_D49	B_1605	28
CRB191258	SPH_248	704	852.319	28.4951	858.487	14.0748	4.60827	0.941695	17.1512	172.527	T	D_49	L_25	Male	T_D49	B_1605	28
CRB191259	SPH_249	507	611.208	24.6775	598.059	11.5011	4.08393	0.93137	14.571	112.642	MH	D_49	L_26	Female	MH_D49	B_1605	28
CRB191260	SPH_251	518	626.379	23.649	643.373	12.573	4.02422	0.932829	14.8874	115.786	MH	D_49	L_26	Female	MH_D49	B_1605	28
CRB191261	SPH_253	769	927.268	29.239	926.453	14.4951	4.98955	0.97426	38.8499	193.909	MH	D_49	L_26	Female	MH_D49	B_1605	28
CRB191262	SPH_254	505	590.899	20.7978	587.967	11.3247	4.11904	0.922687	12.9345	112.073	T	D_49	L_26	Female	T_D49	B_1605	28
CRB191263	SPH_257	621	752.154	27.6566	740.435	13.0264	4.35616	0.920627	12.5987	146.383	MH	D_49	L_26	Male	MH_D49	B_1605	28
CRB191264	SPH_267	683	827.159	28.076	840.247	14.264	4.74097	0.960107	25.0673	165.789	MH	D_49	L_27	Male	MH_D49	B_1605	28
CRB191265	SPH_268	547	650.206	22.6727	664.753	12.3574	3.86796	0.865845	7.45406	124.191	T	D_49	L_27	Male	T_D49	B_1605	28
CRB191266	SPH_273	587	722.975	29.45	717.415	13.3225	4.98575	0.982731	57.908	136.055	T	D_49	L_28	Female	T_D49	B_1605	28
CRB191267	SPH_285	626	751.642	25.5309	773.955	13.7896	4.81215	0.968597	31.844	147.921	MH	D_49	L_29	Female	MH_D49	B_1605	28
CRB191268	SPH_291	682	815.195	26.4385	822.179	13.6834	4.64455	0.951426	20.5874	165.47	MH	D_49	L_30	Female	MH_D49	B_1605	27
CRB191270	SPH_401	731	811.579	17.7371	825.422	13.4017	5.29237	0.985064	66.952	181.312	T	D_28	L_40	Male	T_D28	B_1607	27
CRB191271	SPH_310	599	677.441	18.2622	685.843	12.0341	4.87781	0.981288	53.4416	139.675	T	D_28	L_32	Female	T_D28	B_1607	30
CRB191272	SPH_312	676	773.042	21.7045	767.645	12.9781	5.28878	0.986952	76.6425	163.561	MH	D_28	L_32	Female	MH_D28	B_1607	30
CRB191273	SPH_314	683	780.723	21.545	781.513	13.374	5.25828	0.986731	75.3662	165.789	MH	D_28	L_32	Female	MH_D28	B_1607	30
CRB191277	SPH_331	712	823.462	22.9216	833.621	13.7941	5.16117	0.982324	56.5741	175.116	MH	D_28	L_34	Female	MH_D28	B_1607	29
CRB191278	SPH_335	454	565.342	25.8708	577.577	12.0565	3.94825	0.91756	12.1301	97.8354	MH	D_28	L_34	Female	MH_D28	B_1607	29
CRB191280	SPH_351	173	224.108	17.0607	232.622	7.81975	1.23664	0.383083	1.62096	29.6943	MH	D_28	L_36	Female	MH_D28	B_1607	27
CRB191281	SPH_359	511	597.679	20.8081	602.207	11.7028	4.09055	0.930761	14.4427	113.783	MH	D_28	L_36	Male	MH_D28	B_1607	27
CRB191282	SPH_363	686	827.439	28.7321	818.182	13.8808	4.96807	0.969236	32.5052	166.746	MH	D_28	L_37	Female	MH_D28	B_1607	28
CRB191283b	SPH_365	716	801.794	19.2883	808.903	13.5589	5.3458	0.985156	67.3691	176.415	MH	D_28	L_37	Male	MH_D28	B_1607	28
CRB191284	SPH_366	621	751.9	27.6973	743.499	13.1743	4.94683	0.981732	54.7392	146.383	MH	D_28	L_37	Male	MH_D28	B_1607	28
CRB191285	SPH_369	582	696.471	25.3751	692.109	12.7096	4.54732	0.95615	22.8051	134.555	T	D_28	L_37	Male	T_D28	B_1607	28
CRB191286	SPH_370	507	586.286	19.7092	582.236	11.1674	3.95692	0.885355	8.72259	112.642	MH	D_28	L_37	Male	MH_D28	B_1607	28
CRB191287	SPH_376	678	808.41	26.8571	802.09	13.4071	4.87922	0.975259	40.4185	164.197	MH	D_28	L_38	Male	MH_D28	B_1607	27
CRB191288	SPH_378	743	861.684	24.181	853.404	13.4325	5.02052	0.974846	39.7555	185.261	MH	D_28	L_38	Male	MH_D28	B_1607	27
CRB191289	SPH_389	473	538.317	16.8046	549.29	11.0045	4.12875	0.946318	18.6282	103.078	MH	D_28	L_39	Male	MH_D28	B_1607	28
CRB191290	SPH_326	672	802.844	27.2165	787.973	13.1384	4.71855	0.950591	20.2392	162.292	MH	D_49	L_33	Male	MH_D49	B_1607	29
CRB191291	SPH_344	743	895.553	29.2469	887.559	14.163	5.11779	0.979723	49.316	185.261	MH	D_49	L_35	Female	MH_D49	B_1607	28
CRB191292b	SPH_345	729	900	32.6449	885.034	14.3686	5.03262	0.978179	45.8278	180.657	MH	D_49	L_35	Female	MH_D49	B_1607	28
CRB191293	SPH_359	703	847.159	28.076	849.112	13.8895	4.90076	0.970549	33.9546	172.204	MH	D_49	L_36	Male	MH_D49	B_1607	27
CRB191294	SPH_365	668	826.36	30.3097	837.948	14.4424	4.49234	0.948534	19.4302	161.027	MH	D_49	L_37	Male	MH_D49	B_1607	28
CRB191319	SPH_315	672	791.629	24.838	792.299	13.3557	4.84995	0.970582	33.9923	162.292	MH	D_28	L_32	Female	MH_D28	B_1607	30
CRB191320	SPH_317	528	613.598	19.9709	632.371	12.4508	4.56711	0.971767	35.419	118.666	T	D_28	L_32	Male	T_D28	B_1607	30
CRB191322	SPH_319	655	756.53	22.2252	754.277	12.838	4.81196	0.967901	31.1535	156.934	MH	D_28	L_32	Male	MH_D28	B_1607	30
CRB191324	SPH_339	515	595.225	19.185	610.02	12.0259	4.62873	0.973801	38.1696	114.926	MH	D_28	L_34	Male	MH_D28	B_1607	29
CRB191325	SPH_346	569	670.753	22.4323	690.33	12.9498	4.68434	0.963543	27.4298	130.677	T	D_28	L_35	Male	T_D28	B_1607	28
CRB191326	SPH_347	603	746.132	31.0902	725.376	13.1816	4.91836	0.978102	45.6671	140.887	MH	D_28	L_35	Male	MH_D28	B_1607	28
CRB191327	SPH_350	614	705.326	21.1347	703.181	12.5234	4.98965	0.982681	57.7386	144.239	MH	D_28	L_35	Male	MH_D28	B_1607	28
CRB191328	SPH_357	186	245.757	19.237	267.184	9.17041	1.44832	0.424091	1.73638	32.4112	MH	D_28	L_36	Male	MH_D28	B_1607	27
CRB191329	SPH_360	214	275.737	19.5854	292.84	9.34636	1.98758	0.566252	2.30549	38.4262	T	D_28	L_36	Male	T_D28	B_1607	27
CRB191331	SPH_374	465	570.467	26.1728	564.507	11.8384	4.74861	0.978724	47.0012	100.861	MH	D_28	L_38	Male	MH_D28	B_1607	27
CRB191332	SPH_377	656	743.363	19.7736	745.103	12.6876	5.04595	0.981543	54.1808	157.248	T	D_28	L_38	Male	T_D28	B_1607	27
CRB191333	SPH_380	531	620.899	20.8866	635.82	12.3762	4.54183	0.961751	26.1442	119.533	T	D_28	L_38	Male	T_D28	B_1607	27
CRB191334	SPH_383	585	665.701	19.377	669.743	12.3645	5.06601	0.984954	66.4648	135.454	MH	D_28	L_39	Female	MH_D28	B_1607	28
CRB191335	SPH_384	479	569.135	21.9323	584.532	12.158	4.43897	0.957953	23.783	104.749	T	D_28	L_39	Female	T_D28	B_1607	28
CRB191336	SPH_385	481	564.264	20.7998	568.186	11.5738	4.38025	0.962031	26.3372	105.307	MH	D_28	L_39	Female	MH_D28	B_1607	28
CRB191337	SPH_388	511	599.162	22.0456	588.688	11.5552	4.48407	0.957714	23.6485	113.783	T	D_28	L_39	Male	T_D28	B_1607	28
CRB191338	SPH_391	519	635.458	26.884	631.183	12.4002	4.71226	0.976688	42.8972	116.073	MH	D_28	L_39	Male	MH_D28	B_1607	28
CRB191339	SPH_393	612	735.697	25.8654	744.795	13.3704	4.9742	0.983505	60.6256	143.628	MH	D_28	L_40	Female	MH_D28	B_1607	27
CRB191340	SPH_394	299	372.357	21.7804	366.327	9.55455	3.54865	0.926105	13.5327	57.9418	MH	D_28	L_40	Female	MH_D28	B_1607	27
CRB191341	SPH_396	990	1222.89	36.0865	1226.01	16.9439	5.58483	0.989009	90.9813	272.484	MH	D_28	L_40	Male	MH_D28	B_1607	27
CRB191342	SPH_400	697	798.116	21.5463	806.761	13.5307	5.3261	0.987694	81.2616	170.272	MH	D_28	L_40	Male	MH_D28	B_1607	27
CRB191343	SPH_325	610	799.275	35.6114	808.069	14.4884	3.94624	0.89153	9.21913	143.017	T	D_49	L_33	Male	T_D49	B_1607	29
CRB191344	SPH_330	561	708.907	30.8168	698.934	12.909	4.06935	0.919519	12.4253	128.308	MH	D_49	L_33	Male	MH_D49	B_1607	29
CRB191345	SPH_350	688	850.526	30.7003	853.033	14.343	4.61015	0.947442	19.0266	167.385	MH	D_49	L_35	Male	MH_D49	B_1607	28
CRB191346	SPH_357	581	748.012	34.3397	726.329	13.312	4.18734	0.926573	13.619	134.255	MH	D_49	L_36	Male	MH_D49	B_1607	27
CRB191347	SPH_360	586	691.841	22.5452	715.221	13.0527	4.36015	0.950201	20.0806	135.754	T	D_49	L_36	Male	T_D49	B_1607	27
CRB191348	SPH_361	637	768.336	25.1983	808.052	14.1375	3.73975	0.846693	6.52286	151.321	MH	D_49	L_37	Female	MH_D49	B_1607	28
CRB191349	SPH_363	717	869.88	28.5971	879.891	14.2199	4.75806	0.9648	28.4095	176.74	MH	D_49	L_37	Female	MH_D49	B_1607	28
CRB191350	SPH_366	787	1001.65	36.9541	994.781	15.3574	4.75548	0.959468	24.6718	199.97	MH	D_49	L_37	Male	MH_D49	B_1607	28
CRB191351	SPH_369	804	987.647	32.1677	995.155	15.2286	4.77428	0.954673	22.0618	205.749	T	D_49	L_37	Male	T_D49	B_1607	28
CRB191352	SPH_370	618	755.841	27.1351	779.096	13.7915	4.35663	0.947194	18.9374	145.463	MH	D_49	L_37	Male	MH_D49	B_1607	28
CRB191353	SPH_372	715	964.126	42.2837	958.131	15.9139	4.17696	0.921911	12.806	176.09	MH	D_49	L_38	Female	MH_D49	B_1607	27
CRB191354	SPH_376	530	695	34.0144	690.669	13.3868	3.95884	0.933629	15.0669	119.244	MH	D_49	L_38	Male	MH_D49	B_1607	27
CRB191355	SPH_377	576	717.94	30.1407	707.064	13.0159	4.2419	0.935678	15.5468	132.761	T	D_49	L_38	Male	T_D49	B_1607	27
CRB191356	SPH_378	559	639.759	18.2526	664.652	12.2926	4.2012	0.939622	16.5622	127.717	MH	D_49	L_38	Male	MH_D49	B_1607	27
CRB191357	SPH_380	618	744.806	25.7705	752.367	13.0452	4.12608	0.926624	13.6285	145.463	T	D_49	L_38	Male	T_D49	B_1607	27
CRB191358	SPH_383	755	968.009	38.436	935.614	14.7981	4.94106	0.970668	34.0926	189.237	MH	D_49	L_39	Female	MH_D49	B_1607	28
CRB191359	SPH_384	667	805.083	27.4272	806.234	13.5617	4.69873	0.964686	28.3176	160.711	T	D_49	L_39	Female	T_D49	B_1607	28
CRB191360	SPH_385	642	788.4	28.2777	802.921	13.796	4.227	0.939132	16.4289	152.874	MH	D_49	L_39	Female	MH_D49	B_1607	28
CRB191361	SPH_391	599	735.667	27.9102	742.499	13.3656	4.16831	0.920574	12.5903	139.675	MH	D_49	L_39	Male	MH_D49	B_1607	28
CRB191362	SPH_393	755	975.473	37.5673	1000.8	16.3052	4.77244	0.966023	29.4317	189.237	MH	D_49	L_40	Female	MH_D49	B_1607	27
CRB191363	SPH_394	738	916.615	31.8699	932.556	15.01	4.63225	0.951079	20.4413	183.612	MH	D_49	L_40	Female	MH_D49	B_1607	27
CRB191364	SPH_396	728	883.085	29.415	877.164	14.038	4.67585	0.956002	22.7281	180.329	MH	D_49	L_40	Male	MH_D49	B_1607	27
CRB191365	SPH_400	783	994.326	36.3524	1003.55	15.9037	5.01432	0.976504	42.5609	198.618	MH	D_49	L_40	Male	MH_D49	B_1607	27
CRB191366	SPH_401	720	917.093	34.4452	937.252	15.3532	4.81407	0.974071	38.5675	177.717	T	D_49	L_40	Male	T_D49	B_1607	27
CRB191367	SPH_310	554	668.031	24.381	680.343	12.4223	3.74373	0.880294	8.35381	126.244	T	D_49	L_32	Female	T_D49	B_1607	30
CRB191368	SPH_312	562	709.816	29.3286	742.985	13.8532	4.10966	0.941039	16.9604	128.603	MH	D_49	L_32	Female	MH_D49	B_1607	30
CRB191369	SPH_314	654	794.661	27.073	820.877	14.0339	4.21865	0.914796	11.7366	156.621	MH	D_49	L_32	Female	MH_D49	B_1607	30
CRB191370	SPH_315	713	959.457	43.4713	928.019	15.2556	4.41121	0.940999	16.949	175.44	MH	D_49	L_32	Female	MH_D49	B_1607	30
CRB191371	SPH_317	641	789.343	29.2583	783.42	13.5416	4.13464	0.918509	12.2713	152.563	T	D_49	L_32	Male	T_D49	B_1607	30
CRB191372	SPH_318	564	719.181	32.3085	705.978	13.0907	4.26059	0.946201	18.5878	129.195	MH	D_49	L_32	Male	MH_D49	B_1607	30
CRB191373	SPH_319	682	831.272	27.4833	856.867	14.3359	4.23439	0.921924	12.808	165.47	MH	D_49	L_32	Male	MH_D49	B_1607	30
CRB191374	SPH_331	504	612	24.2736	618.939	12.1752	3.82999	0.889638	9.06111	111.789	MH	D_49	L_34	Female	MH_D49	B_1607	29
CRB191375	SPH_334	526	683.205	33.8492	660.585	12.5779	4.18772	0.935986	15.6215	118.088	T	D_49	L_34	Female	T_D49	B_1607	29
CRB191376	SPH_335	528	661.714	29.3772	650.137	12.3424	4.18798	0.938698	16.3128	118.666	MH	D_49	L_34	Female	MH_D49	B_1607	29
CRB191377	SPH_336	720	876.511	28.76	900.327	14.6501	4.45402	0.92979	14.243	177.717	MH	D_49	L_34	Female	MH_D49	B_1607	29
CRB191378	SPH_339	520	612.364	21.3752	616.156	11.8478	4.07197	0.922022	12.8242	116.361	MH	D_49	L_34	Male	MH_D49	B_1607	29
CRB191379	SPH_347	782	954.978	30.6145	977.258	15.3921	5.04553	0.973422	37.6257	198.28	MH	D_49	L_35	Male	MH_D49	B_1607	28
CRB191380	SPH_351	628	735.797	22.3107	752.531	13.0552	4.30513	0.932739	14.8675	148.538	MH	D_49	L_36	Female	MH_D49	B_1607	27
CRB191381	SPH_374	732	886.542	27.9042	919.709	15.1254	4.55715	0.955143	22.2929	181.64	MH	D_49	L_38	Male	MH_D49	B_1607	27
CRB191382	SPH_388	769	911.761	26.4784	931.421	14.7044	4.88275	0.960478	25.3025	193.909	T	D_49	L_39	Male	T_D49	B_1607	28
CRB191383	SPH_389	828	1029.7	34.7056	1019.27	15.5632	5.12906	0.976343	42.2717	214	MH	D_49	L_39	Male	MH_D49	B_1607	28
CRB191384	SPH_409	255	358.459	29.6148	358.276	9.92883	2.69513	0.783128	4.61103	47.6132	T	D_28	L_41	Male	T_D28	B_1611	29
CRB191385	SPH_415	764	896.673	26.7346	884.987	14.0196	5.4388	0.988914	90.2016	192.236	T	D_28	L_42	Female	T_D28	B_1611	29
CRB191386b	SPH_424	482	587	25.2058	574.289	11.5514	3.88407	0.900444	10.0446	105.587	T	D_28	L_43	Female	T_D28	B_1611	29
CRB191387	SPH_428	579	697.636	25.8402	703.889	13.0954	4.84326	0.979086	47.8147	133.657	MH	D_28	L_43	Female	MH_D28	B_1611	29
CRB191388	SPH_444	664	824.575	30.4887	833.159	14.3401	4.88711	0.980886	52.3173	159.764	MH	D_28	L_45	Female	MH_D28	B_1611	28
CRB191389	SPH_456	533	623.062	20.5267	646.295	12.4821	4.40539	0.957705	23.6436	120.113	MH	D_28	L_46	Female	MH_D28	B_1611	27
CRB191390	SPH_460	644	758.76	24.1298	775.038	13.6884	5.13234	0.985467	68.8071	153.497	MH	D_28	L_46	Male	MH_D28	B_1611	27
CRB191391	SPH_405	589	677.271	20.8404	674.601	12.3467	4.95139	0.981158	53.0722	136.656	MH	D_28	L_41	Female	MH_D28	B_1611	29
CRB191392	SPH_411	405	490.85	22.3277	495.161	11.1326	4.02891	0.937462	15.9904	84.6612	MH	D_28	L_41	Male	MH_D28	B_1611	29
CRB191393	SPH_413	657	793.619	29.1651	769.167	13.3168	5.06173	0.97376	38.1093	157.562	MH	D_28	L_42	Female	MH_D28	B_1611	29
CRB191394	SPH_416	624	739.723	24.9215	739.257	13.0878	4.90469	0.977524	44.4918	147.305	MH	D_28	L_42	Female	MH_D28	B_1611	29
CRB191395	SPH_417	634	736.425	23.1763	726.629	12.7288	4.98916	0.980634	51.6371	150.392	MH	D_28	L_42	Male	MH_D28	B_1611	29
CRB191396	SPH_418	696	808.51	24.1347	801.245	13.4803	5.33525	0.988702	88.5087	169.95	MH	D_28	L_42	Male	MH_D28	B_1611	29
CRB191397	SPH_420	599	685.905	20.0396	693.266	12.5767	4.87195	0.974439	39.1228	139.675	T	D_28	L_42	Male	T_D28	B_1611	29
CRB191398	SPH_422	755	885.509	25.9752	878.453	13.9638	5.24253	0.982376	56.7422	189.237	MH	D_28	L_42	Male	MH_D28	B_1611	29
CRB191399	SPH_430	700	834.724	27.6805	819.734	13.6385	5.14944	0.982913	58.5237	171.237	MH	D_28	L_43	Male	MH_D28	B_1611	29
CRB191400	SPH_431	803	996.905	33.4701	1009.23	15.78	4.99186	0.974743	39.5928	205.408	MH	D_28	L_43	Male	MH_D28	B_1611	29
CRB191401	SPH_439	423	553.019	31.7853	524.911	11.1413	4.0199	0.951388	20.571	89.4422	MH	D_28	L_44	Male	MH_D28	B_1611	28
CRB191403	SPH_443	454	613.194	35.8527	581.237	11.8061	3.50097	0.91435	11.6755	97.8354	MH	D_28	L_45	Female	MH_D28	B_1611	28
CRB191404	SPH_446	572	702.41	26.8571	713.966	13.169	3.88719	0.863993	7.35259	131.569	MH	D_28	L_45	Male	MH_D28	B_1611	28
CRB191405	SPH_449	561	672.839	24.7769	671.548	12.3773	4.21752	0.914578	11.7066	128.308	T	D_28	L_45	Male	T_D28	B_1611	28
CRB191406	SPH_450	609	728.542	25.4046	732.61	13.086	4.47543	0.94996	19.9839	142.713	MH	D_28	L_45	Male	MH_D28	B_1611	28
CRB191408	SPH_463	614	734.417	25.0852	749.578	13.5206	4.85063	0.979765	49.4199	144.239	MH	D_28	L_47	Female	MH_D28	B_1611	27
CRB191409	SPH_465	687	830.64	27.2772	854.026	14.4017	4.77924	0.965122	28.671	167.066	MH	D_28	L_47	Female	MH_D28	B_1611	27
CRB191410	SPH_467	373	411.459	12.2195	419.9	9.88421	4.14897	0.953184	21.3601	76.3326	MH	D_28	L_47	Male	MH_D28	B_1611	27
CRB191411	SPH_470	654	786.673	26.7346	794.337	13.6665	4.88606	0.977161	43.7846	156.621	MH	D_28	L_47	Male	MH_D28	B_1611	27
CRB191412	SPH_472	462	570.358	25.9301	568.611	11.8164	4.22456	0.950645	20.2615	100.034	MH	D_28	L_48	Female	MH_D28	B_1611	26
CRB191413	SPH_475	379	441.578	17.2861	450.816	10.2517	3.65953	0.90911	11.0024	77.8773	T	D_28	L_48	Male	T_D28	B_1611	26
CRB191414	SPH_478	591	695.25	23.1541	698.111	12.8642	4.70801	0.964003	27.7798	137.258	MH	D_28	L_48	Male	MH_D28	B_1611	26
CRB191415	SPH_403	582	731.897	31.0391	721.758	13.0818	4.4953	0.960989	25.6337	134.555	MH	D_28	L_41	Female	MH_D28	B_1611	29
CRB191417	SPH_434	138	204.3	24.8955	203.919	7.75815	2.84671	0.897838	9.78839	22.6348	MH	D_28	L_44	Female	MH_D28	B_1611	28
CRB191418	SPH_474	547	673.989	27.2226	680.488	12.9534	4.09156	0.927989	13.8867	124.191	MH	D_28	L_48	Male	MH_D28	B_1611	26
CRB191419	SPH_403	632	765.6	27.0091	776.618	13.614	4.55358	0.954372	21.9164	149.773	MH	D_49	L_41	Female	MH_D49	B_1611	29
CRB191420	SPH_405	642	782	27.6507	788.327	13.5191	4.17287	0.909472	11.0463	152.874	MH	D_49	L_41	Female	MH_D49	B_1611	29
CRB191421	SPH_409	559	722.036	33.4676	703.845	13.0754	3.98546	0.896236	9.63722	127.717	T	D_49	L_41	Male	T_D49	B_1611	29
CRB191422	SPH_415	618	741.836	24.8569	772.517	13.8345	4.27022	0.923999	13.1577	145.463	T	D_49	L_42	Female	T_D49	B_1611	29
CRB191423	SPH_416	612	769.53	31.0485	766.353	13.3315	4.03904	0.916956	12.0418	143.628	MH	D_49	L_42	Female	MH_D49	B_1611	29
CRB191425	SPH_427	615	710.825	21.1297	713.876	12.1962	4.02006	0.887148	8.86113	144.545	MH	D_49	L_43	Female	MH_D49	B_1611	29
CRB191426	SPH_430	680	879.262	35.2699	894.662	15.0448	3.98818	0.881906	8.46786	164.833	MH	D_49	L_43	Male	MH_D49	B_1611	29
CRB191427	SPH_434	559	722.495	32.797	727.312	13.7402	3.90948	0.910959	11.2308	127.717	MH	D_49	L_44	Female	MH_D49	B_1611	28
CRB191428	SPH_441	676	758.941	18.3525	771.19	12.6268	4.63464	0.948016	19.2366	163.561	MH	D_49	L_44	Male	MH_D49	B_1611	28
CRB191429	SPH_443	549	691.083	30.065	685.11	12.6701	3.85697	0.88655	8.81448	124.777	MH	D_49	L_45	Female	MH_D49	B_1611	28
CRB191430	SPH_444	816	988.959	30.1147	1004.85	15.3109	4.84331	0.958406	24.042	209.861	MH	D_49	L_45	Female	MH_D49	B_1611	28
CRB191431	SPH_446	642	793.534	28.9648	814.051	14.2169	4.27292	0.925429	13.4101	152.874	MH	D_49	L_45	Male	MH_D49	B_1611	28
CRB191432	SPH_449	476	645.217	38.0143	613.768	12.4434	4.21995	0.946642	18.7413	103.912	T	D_49	L_45	Male	T_D49	B_1611	28
CRB191433	SPH_456	609	724.919	24.6218	733.295	13.0954	4.81371	0.976461	42.4833	142.713	MH	D_49	L_46	Female	MH_D49	B_1611	27
CRB191434	SPH_460	673	784.333	22.4903	806.308	13.7411	4.95613	0.977611	44.6651	162.609	MH	D_49	L_46	Male	MH_D49	B_1611	27
CRB191436	SPH_474	577	726.341	31.4623	712.924	13.2128	3.89076	0.853469	6.82449	133.059	MH	D_49	L_48	Male	MH_D49	B_1611	26
CRB191437	SPH_475	490	605.069	25.3207	624.673	12.4055	3.39378	0.817614	5.48288	107.831	T	D_49	L_48	Male	T_D49	B_1611	26
CRB191438	SPH_478	569	677.326	24.2552	679.555	12.6882	4.20218	0.91314	11.5128	130.677	MH	D_49	L_48	Male	MH_D49	B_1611	26
CRB191440	SPH_248	565	682.5	25.9685	675.844	12.4478	4.6485	0.971085	34.5837	129.491	T	D_28	L_25	Male	T_D28	B_1605	28
CRB191441	SPH_276	570	660.786	21.3488	661.712	12.4032	4.83121	0.977674	44.791	130.974	MH	D_28	L_28	Male	MH_D28	B_1605	28
CRB191442	SPH_286	203	248.6	15.8692	259.159	8.15253	2.54306	0.771938	4.38477	36.0372	MH	D_28	L_29	Male	MH_D28	B_1605	28
CRB191443	SPH_345	560	643.63	20.7955	633.247	11.8645	4.75719	0.970732	34.1675	128.012	MH	D_28	L_35	Female	MH_D28	B_1607	28
CRB191444	SPH_361	715	817.031	20.8892	840.355	13.8468	5.12273	0.982166	56.0717	176.09	MH	D_28	L_37	Female	MH_D28	B_1607	28
CRB191445	SPH_346	641	762.165	26.0288	749.701	12.8908	4.69786	0.96177	26.1573	152.563	T	D_49	L_35	Male	T_D49	B_1607	28
CRB191446	SPH_407	552	649.258	21.9143	654.97	12.0472	4.02769	0.904061	10.4233	125.657	MH	D_49	L_41	Male	MH_D49	B_1611	29
CRB191447	SPH_411	643	756.389	23.6854	765.76	13.2525	4.72453	0.957134	23.3284	153.185	MH	D_49	L_41	Male	MH_D49	B_1611	29
CRB191448	SPH_413	728	856.939	24.8064	874.195	14.0907	4.59592	0.948916	19.5756	180.329	MH	D_49	L_42	Female	MH_D49	B_1611	29
CRB191449	SPH_418	620	795.667	33.8799	787.215	13.8828	3.99901	0.913242	11.5263	146.076	MH	D_49	L_42	Male	MH_D49	B_1611	29
CRB191450	SPH_420	622	827.598	39.1358	806.277	14.1245	4.08458	0.923968	13.1524	146.691	T	D_49	L_42	Male	T_D49	B_1611	29
CRB191451	SPH_422	716	840.795	24.6865	846.409	13.7303	4.68352	0.953662	21.5804	176.415	MH	D_49	L_42	Male	MH_D49	B_1611	29
CRB191452	SPH_424	582	753.919	33.3163	754.116	13.4479	3.85835	0.895931	9.609	134.555	T	D_49	L_43	Female	T_D49	B_1611	29
CRB191453	SPH_428	812	965.462	27.7078	969.149	14.6171	4.8627	0.956837	23.1679	208.488	MH	D_49	L_43	Female	MH_D49	B_1611	29
CRB191454	SPH_431	607	745.409	27.4112	758.729	13.3126	4.10955	0.92315	13.0124	142.103	MH	D_49	L_43	Male	MH_D49	B_1611	29
CRB191455	SPH_439	596	726.277	27.2779	728.022	13.0694	4.355	0.94412	17.8953	138.767	MH	D_49	L_44	Male	MH_D49	B_1611	28
CRB191456	SPH_450	556	699.72	29.5011	715.73	13.6516	4.44706	0.956971	23.2403	126.833	MH	D_49	L_45	Male	MH_D49	B_1611	28
CRB191457	SPH_453	631	810.653	34.2859	814.594	14.4034	4.35031	0.939966	16.6573	149.464	T	D_49	L_46	Female	T_D49	B_1611	27
CRB191458	SPH_461	610	708.573	21.5801	722.228	12.9519	4.85764	0.974365	39.0089	143.017	MH	D_49	L_46	Male	MH_D49	B_1611	27
CRB191459	SPH_463	681	873.974	34.8017	882.112	14.837	4.11831	0.906712	10.7195	165.151	MH	D_49	L_47	Female	MH_D49	B_1611	27
CRB191460	SPH_465	592	761.231	33.6911	743.215	13.27	3.856	0.901803	10.1836	137.56	MH	D_49	L_47	Female	MH_D49	B_1611	27
CRB191461	SPH_467	681	881.308	35.8236	889.94	15.2032	3.99852	0.886535	8.81332	165.151	MH	D_49	L_47	Male	MH_D49	B_1611	27
CRB191462	SPH_472	569	688.658	26.7703	671.423	12.2006	4.33451	0.918295	12.2391	130.677	MH	D_49	L_48	Female	MH_D49	B_1611	26
CRB191555	SPH_055	832	982.934	26.9928	1001.51	15.0006	5.02214	0.970553	33.9596	215.386	T	D_49	L_06	Male	T_D49	B_1602	27
CRB191556	SPH_090	232	280.75	15.7411	295.438	8.81136	3.04769	0.895811	9.59794	42.4057	T	D_28	L_10	Male	T_D28	B_1604	30
CRB191557	SPH_103	262	318.477	17.595	324.884	8.86754	3.06276	0.885938	8.76713	49.2247	MH	D_28	L_11	Male	MH_D28	B_1604	28
CRB191559	SPH_120	217	293.607	25.2949	282.352	8.46767	2.37563	0.685673	3.1814	39.0835	T	D_28	L_12	Female	T_D28	B_1604	28
CRB191560	SPH_123	543	606.239	16.1405	621.246	12.143	4.93994	0.981138	53.0168	123.022	MH	D_28	L_13	Female	MH_D28	B_1604	27
CRB191561	SPH_129	141	195.077	24.0366	191.643	7.23389	3.35338	0.939012	16.3966	23.2247	MH	D_28	L_13	Male	MH_D28	B_1604	27
CRB191562	SPH_175	665	776.542	23.4498	786.725	13.5654	5.08758	0.983996	62.4862	160.079	MH	D_28	L_18	Female	MH_D28	B_1604	27
CRB191567	SPH_282	203	264.6	21.983	253.688	7.91214	2.52542	0.753187	4.05166	36.0372	MH	D_28	L_29	Female	MH_D28	B_1605	28
CRB191569	SPH_407	315	367.258	15.2361	389.588	9.92281	3.42284	0.897788	9.78357	61.8123	MH	D_28	L_41	Male	MH_D28	B_1611	29
CRB191571	SPH_441	429	496.246	18.1726	500.338	10.8668	4.07383	0.938236	16.1908	91.051	MH	D_28	L_44	Male	MH_D28	B_1611	28
CRB191572	SPH_417	678	842.545	32.2015	824.536	13.7123	4.52944	0.93455	15.2787	164.197	MH	D_49	L_42	Male	MH_D49	B_1611	29
CRB191594	SPH_427	565	633.783	16.9887	648.057	12.3094	4.90117	0.977746	44.9352	129.491	MH	D_28	L_43	Female	MH_D28	B_1611	29
CRB191832	SPH_309	498	601.478	24.8261	596.077	11.956	3.75745	0.837729	6.16254	110.088	MH	D_28	L_31	Male	MH_D28	B_1605	26
CRB191833	SPH_143	497	569.75	19.3566	560.511	11.1696	4.46445	0.957406	23.4777	109.805	MH	D_28	L_15	Male	MH_D28	B_1604	27
CRB191834	SPH_149	552	627.345	18.4129	635.101	12.1272	4.72791	0.973203	37.317	125.657	MH	D_28	L_15	Male	MH_D28	B_1604	27
CRB191835	SPH_151	520	607.889	21.6692	596.387	11.3037	4.20729	0.928081	13.9045	116.361	T	D_28	L_15	Male	T_D28	B_1604	27
CRB191836	SPH_164	553	673.161	25.717	691.571	13.1641	4.40579	0.949505	19.8041	125.95	MH	D_28	L_17	Male	MH_D28	B_1604	27
CRB191837	SPH_166	617	798.034	35.8567	781.462	13.9308	4.48798	0.956166	22.8136	145.157	MH	D_28	L_17	Male	MH_D28	B_1604	27
CRB191838	SPH_183	659	799.938	28.8125	787.192	13.3132	4.80596	0.9717	35.3362	158.19	MH	D_28	L_19	Male	MH_D28	B_1604	24
CRB191839	SPH_187	492	582.135	21.9323	582.577	11.725	4.14468	0.925133	13.3571	108.394	MH	D_28	L_19	Female	MH_D28	B_1604	24
CRB191840	SPH_189	477	568.042	22.2573	576.559	11.9374	4.28755	0.936567	15.7647	104.191	MH	D_28	L_20	Male	MH_D28	B_1604	25
CRB191841	SPH_193	597	735.966	29.2701	724.971	12.9575	4.35037	0.939522	16.5349	139.069	MH	D_28	L_20	Male	MH_D28	B_1604	25
CRB191842	SPH_195	514	647.095	30.9691	622.508	12.2242	4.14039	0.92089	12.6406	114.64	MH	D_28	L_20	Female	MH_D28	B_1604	25
CRB191843	SPH_196	499	620.625	27.0168	624.088	12.2382	3.81001	0.905001	10.5264	110.371	MH	D_28	L_20	Female	MH_D28	B_1604	25
CRB191844	SPH_201	496	615.658	26.7703	621.652	12.3956	4.38468	0.966631	29.9676	109.522	T	D_28	L_21	Female	T_D28	B_1605	31
CRB191845	SPH_202	584	697.164	27.5222	664.258	12.4252	5.13017	0.984957	66.4773	135.154	MH	D_28	L_21	Female	MH_D28	B_1605	31
CRB191846	SPH_205	693	830.5	27.1466	844.568	14.2767	5.10118	0.983693	61.3238	168.987	MH	D_28	L_21	Male	MH_D28	B_1605	31
CRB191847	SPH_206	617	734.778	24.3721	763.225	13.8242	4.85913	0.976985	43.4491	145.157	MH	D_28	L_21	Male	MH_D28	B_1605	31
CRB191848	SPH_225	660	781.26	23.9211	812.266	14.051	4.65136	0.962696	26.8069	158.505	MH	D_28	L_23	Male	MH_D28	B_1605	29
CRB191849	SPH_226	396	552.308	37.2373	522.853	11.5499	3.22713	0.854084	6.85325	82.2965	MH	D_28	L_23	Male	MH_D28	B_1605	29
CRB191851	SPH_263	518	586.324	17.9912	584.458	11.5398	4.61223	0.962873	26.9348	115.786	T	D_28	L_27	Female	T_D28	B_1605	28
CRB191852	SPH_264	581	736.04	33.2238	713.67	13.1877	4.87149	0.977233	43.9226	134.255	MH	D_28	L_27	Male	MH_D28	B_1605	28
CRB191853	SPH_300	651	735.765	19.3367	740.923	12.8527	5.11267	0.983674	61.2513	155.682	MH	D_28	L_31	Female	MH_D28	B_1605	26
CRB191854	SPH_305	555	670.069	25.3207	668.299	12.3207	4.19515	0.94176	17.1704	126.539	MH	D_28	L_31	Male	MH_D28	B_1605	26
CRB191855	SPH_307	635	761.538	28.0477	736.376	12.9993	4.89214	0.968611	31.8587	150.701	MH	D_28	L_31	Male	MH_D28	B_1605	26
CRB198806	SPH_004	727	883.357	29.0299	892.159	14.282	4.56106	0.942006	17.2432	180.002	MH	D_146	L_01	Male	MH_D146	B_1602	28
CRB198809	SPH_009	872	1041.72	28.9627	1067.05	15.6537	5.21924	0.982288	56.4587	229.405	T	D_146	L_01	Female	T_D146	B_1602	28
CRB198810	SPH_010	835	1018.21	31.5725	1028.18	15.4297	5.00599	0.975217	40.3496	216.427	MH	D_146	L_01	Female	MH_D146	B_1602	28
CRB198811	SPH_011	904	1134.87	36.59	1139.61	16.2107	4.8781	0.962829	26.9028	240.833	MH	D_146	L_02	Male	MH_D146	B_1602	27
CRB198812	SPH_012	836	1006.73	30.727	1005.37	15.1883	5.15408	0.972913	36.9176	216.774	MH	D_146	L_02	Male	MH_D146	B_1602	27
CRB198814	SPH_015	789	980.115	32.9729	992.619	15.5653	4.83771	0.969875	33.1947	200.647	T	D_146	L_02	Male	T_D146	B_1602	27
CRB198815	SPH_016	792	936.58	27.7619	924.023	13.9814	5.19882	0.981215	53.2336	201.664	MH	D_146	L_02	Female	MH_D146	B_1602	27
CRB198817	SPH_018	895	1087.84	31.7938	1100.09	15.6688	4.98712	0.967771	31.0276	237.599	MH	D_146	L_02	Female	MH_D146	B_1602	27
CRB198819	SPH_020	770	887.194	22.8145	908.803	14.252	5.17201	0.977816	45.0782	194.244	T	D_146	L_02	Female	T_D146	B_1602	27
CRB198820	SPH_021	664	811.051	28.246	820.457	13.7655	4.29438	0.934708	15.3158	159.764	MH	D_146	L_03	Male	MH_D146	B_1602	27
CRB198821	SPH_023	741	918.24	32.0141	934.672	15.3329	4.91223	0.971796	35.4563	184.601	MH	D_146	L_03	Male	MH_D146	B_1602	27
CRB198822	SPH_026	814	961.041	26.7386	970.834	14.6537	5.04366	0.975738	41.2174	209.174	MH	D_146	L_03	Female	MH_D146	B_1602	27
CRB198823	SPH_028	774	959.044	34.0115	927.565	14.2025	4.61253	0.944345	17.9677	195.586	MH	D_146	L_03	Female	MH_D146	B_1602	27
CRB198824	SPH_029	762	912.023	27.9072	924.696	14.5911	4.91177	0.9711	34.6018	191.568	T	D_146	L_03	Female	T_D146	B_1602	27
CRB198825	SPH_030	818	990.071	30.3784	1004.43	15.4853	5.23874	0.980416	51.0627	210.549	T	D_146	L_03	Female	T_D146	B_1602	27
CRB198827	SPH_032	629	766.238	27.8514	770.109	13.403	4.43572	0.954434	21.9462	148.846	MH	D_146	L_04	Male	MH_D146	B_1602	27
CRB198828	SPH_033	821	953.277	24.3088	972.972	14.6764	5.13649	0.979556	48.915	211.583	MH	D_146	L_04	Male	MH_D146	B_1602	27
CRB198829	SPH_034	793	949.008	29.3524	934.983	14.3583	5.1907	0.978755	47.0696	202.004	MH	D_146	L_04	Female	MH_D146	B_1602	27
CRB198832	SPH_038	953	1125.92	29.5122	1125.9	15.4528	5.35366	0.980825	52.1523	258.699	T	D_146	L_04	Female	T_D146	B_1602	27
CRB198834	SPH_040	899	1037.97	25.4604	1043.59	14.8988	5.40419	0.981769	54.8516	239.035	T	D_146	L_04	Female	T_D146	B_1602	27
CRB198835	SPH_042	669	816.172	27.9582	833.04	14.2349	4.4338	0.947161	18.9253	161.343	MH	D_146	L_05	Male	MH_D146	B_1602	27
CRB198836	SPH_044	788	954.887	29.1111	990.711	15.3514	4.71461	0.952335	20.9797	200.308	MH	D_146	L_05	Male	MH_D146	B_1602	27
CRB198837	SPH_045	773	974.5	33.5319	1005.15	15.6874	4.42721	0.93484	15.3468	195.251	T	D_146	L_05	Male	T_D146	B_1602	27
CRB198838	SPH_046	922	1112.88	32.3437	1097.5	15.2609	5.06205	0.965847	29.2799	247.344	MH	D_146	L_05	Female	MH_D146	B_1602	27
CRB198839	SPH_048	866	1053.08	32.2562	1053.28	15.5914	5.09219	0.975946	41.5738	227.283	MH	D_146	L_05	Female	MH_D146	B_1602	27
CRB198840	SPH_050	830	1044.18	35.7159	1052.31	16.0017	4.76841	0.955837	22.6433	214.693	T	D_146	L_05	Female	T_D146	B_1602	27
CRB198841	SPH_051	849	979.804	23.8191	1005.56	14.7672	5.23488	0.982831	58.2462	221.308	MH	D_146	L_06	Male	MH_D146	B_1602	27
CRB198843	SPH_053	896	1058.85	28.5308	1062.37	15.0583	5.07736	0.967496	30.7654	237.958	MH	D_146	L_06	Male	MH_D146	B_1602	27
CRB198845	SPH_055	835	1008.98	30.5773	1012.19	15.0851	5.04287	0.97472	39.5569	216.427	T	D_146	L_06	Male	T_D146	B_1602	27
CRB198847	SPH_058	826	945.162	22.1155	980.8	14.6749	5.10815	0.977861	45.1682	213.309	MH	D_146	L_06	Female	MH_D146	B_1602	27
CRB198850	SPH_061	760	940	32.1248	943.948	14.6815	4.48056	0.918376	12.2513	190.901	MH	D_146	L_07	Male	MH_D146	B_1602	26
CRB198852	SPH_064	801	889.101	18.5083	899.681	13.5275	5.23445	0.976225	42.0604	204.726	MH	D_146	L_07	Male	MH_D146	B_1602	26
CRB198855	SPH_068	817	913.258	19.3708	929.269	13.6719	5.11029	0.973961	38.4043	210.205	MH	D_146	L_07	Female	MH_D146	B_1602	26
CRB198856	SPH_069	857	1027.71	28.8255	1061.56	15.8398	4.94445	0.97113	34.6377	224.113	T	D_146	L_07	Female	T_D146	B_1602	26
CRB198857	SPH_070	557	728.301	33.806	732.489	13.6721	3.79221	0.898516	9.85375	127.127	MH	D_146	L_08	Male	MH_D146	B_1602	26
CRB198859	SPH_072	706	843.065	25.6822	866.258	13.8965	4.13096	0.91595	11.8977	173.173	MH	D_146	L_08	Male	MH_D146	B_1602	26
CRB198861	SPH_074	885	1022.61	24.8029	1037.38	14.9051	5.2333	0.979529	48.8489	234.024	MH	D_146	L_08	Female	MH_D146	B_1602	26
CRB198864	SPH_077	798	933.532	25.3314	956.063	14.8543	5.19888	0.981674	54.5671	203.703	MH	D_146	L_08	Female	MH_D146	B_1602	26
CRB198865	SPH_078	807	992.877	32.3409	1013.13	15.7715	5.33403	0.985446	68.7075	206.775	T	D_146	L_08	Female	T_D146	B_1602	26
CRB198866	SPH_079	863	1114.96	40.5823	1110.49	16.607	5.12602	0.979588	48.9901	226.225	T	D_146	L_08	Female	T_D146	B_1602	26
CRB198867	SPH_080	726	914.236	34.7219	899.484	14.6242	4.82916	0.970572	33.9812	179.675	MH	D_146	L_09	Male	MH_D146	B_1602	25
CRB198871	SPH_084	879	1034.21	27.5638	1037.57	14.8607	5.1993	0.979515	48.8162	231.888	MH	D_146	L_09	Female	MH_D146	B_1602	25
CRB198872	SPH_085	762	949.722	33.388	954.757	15.0065	4.79377	0.960061	25.0385	191.568	T	D_146	L_09	Female	T_D146	B_1602	25
CRB198873	SPH_086	891	1060.51	30.8096	1031.92	14.5176	5.20789	0.973496	37.7299	236.167	MH	D_146	L_09	Female	MH_D146	B_1602	25
CRB198875	SPH_088	871	1092.82	36.4875	1093.6	16.085	5.16591	0.973137	37.226	229.05	MH	D_146	L_09	Female	MH_D146	B_1602	25
CRB198876	SPH_089	956	1128.24	29.3307	1130.69	15.624	5.49232	0.983529	60.7131	259.807	T	D_146	L_09	Female	T_D146	B_1602	25
CRB198877	SPH_090	790	924.688	25.9841	916.68	13.7737	5.14888	0.982253	56.3469	200.986	T	D_146	L_10	Male	T_D146	B_1604	30
CRB198879	SPH_092	828	983.326	28.5387	982.263	14.641	5.09838	0.973086	37.1558	214	MH	D_146	L_10	Male	MH_D146	B_1604	30
CRB198880	SPH_093	631	765.167	27.7441	757.606	13.209	4.47272	0.94031	16.7531	149.464	MH	D_146	L_10	Male	MH_D146	B_1604	30
CRB198881	SPH_094	732	928.248	34.626	939.038	15.2043	4.38294	0.910467	11.1691	181.64	T	D_146	L_10	Male	T_D146	B_1604	30
CRB198883	SPH_096	844	1042.74	34.1756	1031.12	15.2685	4.93223	0.95563	22.5378	219.56	MH	D_146	L_10	Male	MH_D146	B_1604	30
CRB198884	SPH_097	893	1120.29	37.111	1107.58	15.7642	5.08704	0.974098	38.6064	236.883	MH	D_146	L_10	Female	MH_D146	B_1604	30
CRB198885	SPH_098	708	844.5	27.5238	831.348	13.3209	4.79433	0.9584	24.0384	173.82	MH	D_146	L_10	Female	MH_D146	B_1604	30
CRB198888	SPH_101	741	876.867	25.9989	878.695	13.8611	4.60707	0.931952	14.6956	184.601	MH	D_146	L_11	Male	MH_D146	B_1604	28
CRB198889	SPH_103	873	1042.5	29.5045	1039.9	14.8947	4.90249	0.959043	24.4156	229.759	MH	D_146	L_11	Male	MH_D146	B_1604	28
CRB198891	SPH_104	857	1022.95	30.3775	999.361	14.4705	5.07392	0.965818	29.2553	224.113	T	D_146	L_11	Male	T_D146	B_1604	28
CRB198893	SPH_106	753	940.258	33.4686	934.047	14.6175	4.46001	0.933769	15.0986	188.572	T	D_146	L_11	Male	T_D146	B_1604	28
CRB198896	SPH_110	811	1041.16	38.5977	1025.39	15.6275	4.51897	0.93228	14.7667	208.145	MH	D_146	L_11	Female	MH_D146	B_1604	28
CRB198898	SPH_113	765	1055.21	50.5609	984.782	15.4952	4.70346	0.95768	23.6298	192.57	MH	D_146	L_12	Male	MH_D146	B_1604	28
CRB198899	SPH_115	843	1049.86	36.1464	1020.48	15.0783	5.08389	0.968909	32.1631	219.211	MH	D_146	L_12	Male	MH_D146	B_1604	28
CRB198900	SPH_116	781	1016.03	40.7865	991.553	15.496	4.86742	0.957659	23.6175	197.943	MH	D_146	L_12	Female	MH_D146	B_1604	28
CRB198901	SPH_118	790	922.708	24.8077	938.11	14.5024	5.1457	0.982337	56.6143	200.986	MH	D_146	L_12	Female	MH_D146	B_1604	28
CRB198902	SPH_120	472	574.254	24.4124	573.058	11.7589	4.1415	0.949896	19.9585	102.8	T	D_146	L_12	Female	T_D146	B_1604	28
CRB198903	SPH_122	872	1055.99	31.2886	1062.97	15.4446	5.26422	0.983595	60.9561	229.405	T	D_146	L_13	Female	T_D146	B_1604	27
CRB198904	SPH_123	791	977.471	32.2969	985.941	15.0876	4.94508	0.978004	45.4636	201.325	MH	D_146	L_13	Female	MH_D146	B_1604	27
CRB198905	SPH_128	645	789.222	28.4211	793.141	13.5152	4.20228	0.937831	16.0852	153.808	MH	D_146	L_13	Male	MH_D146	B_1604	27
CRB198906	SPH_125	792	945.388	27.8979	958.564	14.7285	5.04514	0.974251	38.8371	201.664	MH	D_146	L_13	Female	MH_D146	B_1604	27
CRB198907	SPH_130	733	857.039	24.3297	864.015	13.6784	4.61663	0.949889	19.9556	181.969	T	D_146	L_13	Male	T_D146	B_1604	27
CRB198908	SPH_134	698	839.833	27.3019	845.455	13.6744	4.43405	0.932118	14.7314	170.593	T	D_146	L_14	Male	T_D146	B_1604	28
CRB198909	SPH_138	603	759.635	30.5856	773.806	13.8736	4.02824	0.91916	12.3702	140.887	MH	D_146	L_14	Male	MH_D146	B_1604	28
CRB198910	SPH_139	694	813.984	23.8734	830.084	13.7982	4.60072	0.950548	20.2216	169.308	MH	D_146	L_14	Male	MH_D146	B_1604	28
CRB198911	SPH_140	690	901.286	39.2657	864.27	14.0296	4.34282	0.940571	16.8269	168.025	T	D_146	L_14	Male	T_D146	B_1604	28
CRB198912	SPH_141	856	1005.63	26.3958	1028.03	15.0628	5.12888	0.974096	38.6045	223.762	MH	D_146	L_14	Female	MH_D146	B_1604	28
CRB198913	SPH_143	922	1062.18	24.6469	1086.8	15.3677	5.23236	0.970945	34.417	247.344	MH	D_146	L_15	Male	MH_D146	B_1604	27
CRB198915	SPH_147	792	877.946	17.9262	892.569	13.3601	4.98983	0.968408	31.6532	201.664	MH	D_146	L_15	Male	MH_D146	B_1604	27
CRB198917	SPH_149	780	935	29.8153	916.672	14.1207	4.93285	0.968198	31.4448	197.606	MH	D_146	L_15	Male	MH_D146	B_1604	27
CRB198919	SPH_151	666	774.008	21.7064	803.472	13.6429	4.59532	0.96138	25.8932	160.395	T	D_146	L_15	Male	T_D146	B_1604	27
CRB198920	SPH_152	761	903.911	27.285	903.007	14.2523	5.11814	0.980248	50.628	191.235	T	D_146	L_16	Male	T_D146	B_1604	26
CRB198921	SPH_153	780	932.293	27.697	948.029	14.6185	4.70404	0.955726	22.5868	197.606	MH	D_146	L_16	Male	MH_D146	B_1604	26
CRB198923	SPH_155	734	848.893	22.8058	872.71	14.0868	4.87472	0.966408	29.7693	182.297	MH	D_146	L_16	Male	MH_D146	B_1604	26
CRB198925	SPH_157	656	779.367	25.8813	773.062	13.2452	4.88823	0.974527	39.2567	157.248	MH	D_146	L_16	Male	MH_D146	B_1604	26
CRB198927	SPH_159	656	805.45	29.1344	804.872	13.6326	4.26386	0.926025	13.5181	157.248	T	D_146	L_16	Female	T_D146	B_1604	26
CRB198929	SPH_161	769	957.15	33.8914	941.76	14.6607	4.63181	0.950635	20.2571	193.909	MH	D_146	L_16	Female	MH_D146	B_1604	26
CRB198930	SPH_162	812	978.984	30.6507	976.638	15.0484	5.28397	0.97997	49.9256	208.488	MH	D_146	L_16	Female	MH_D146	B_1604	26
CRB198931	SPH_163	674	793.26	24.8408	793.571	13.4681	5.2095	0.987749	81.6241	162.926	MH	D_146	L_17	Male	MH_D146	B_1604	27
CRB198933	SPH_166	786	1011.09	39.2346	995.116	15.7055	5.20319	0.98364	61.1256	199.631	MH	D_146	L_17	Male	MH_D146	B_1604	27
CRB198935	SPH_168	822	977.277	29.7849	950.33	14.3156	5.39895	0.98666	74.9599	211.928	T	D_146	L_17	Male	T_D146	B_1604	27
CRB198937	SPH_170	839	1017.47	30.9495	1026.27	15.4323	5.01714	0.967692	30.9523	217.818	MH	D_146	L_17	Female	MH_D146	B_1604	27
CRB198939	SPH_172	863	1045.26	30.4649	1066.97	15.5298	4.85796	0.955584	22.5143	226.225	T	D_146	L_18	Male	T_D146	B_1604	27
CRB198940	SPH_173	745	934.739	33.1121	959.706	15.4028	4.76446	0.967441	30.7138	185.922	MH	D_146	L_18	Male	MH_D146	B_1604	27
CRB198942	SPH_175	717	900.609	33.6453	896.359	14.5822	4.69034	0.966413	29.7737	176.74	MH	D_146	L_18	Female	MH_D146	B_1604	27
CRB198944	SPH_178	902	1080.9	30.4771	1086.73	15.5306	5.38014	0.985481	68.8755	240.113	MH	D_146	L_18	Female	MH_D146	B_1604	27
CRB198948	SPH_183	655	798.226	27.81	807.691	13.7262	4.31196	0.932267	14.7638	156.934	MH	D_146	L_19	Male	MH_D146	B_1604	24
CRB198950	SPH_185	734	905.15	31.0369	910.443	14.4929	4.54564	0.951595	20.6589	182.297	MH	D_146	L_19	Male	MH_D146	B_1604	24
CRB198952	SPH_187	899	1088.88	31.6239	1099.33	15.8349	5.15198	0.973952	38.3913	239.035	MH	D_146	L_19	Female	MH_D146	B_1604	24
CRB198953	SPH_188	766	924.655	28.3116	941.546	14.6366	4.46097	0.932876	14.8978	192.905	T	D_146	L_19	Female	T_D146	B_1604	24
CRB198954	SPH_189	773	939.468	31.6507	920.845	14.4411	5.24453	0.984628	65.0522	195.251	MH	D_146	L_20	Male	MH_D146	B_1604	25
CRB198955	SPH_190	792	956.961	30.1141	960.477	14.8807	4.9555	0.969459	32.7425	201.664	T	D_146	L_20	Male	T_D146	B_1604	25
CRB198956	SPH_193	737	890.771	27.8995	909.706	14.4691	4.37492	0.931744	14.6507	183.283	MH	D_146	L_20	Male	MH_D146	B_1604	25
CRB198957	SPH_195	782	885.75	21.1098	892.935	13.6077	5.2718	0.981639	54.4641	198.28	MH	D_146	L_20	Female	MH_D146	B_1604	25
CRB198958	SPH_196	895	1144.31	42.6197	1077.08	15.2669	5.13127	0.974765	39.6275	237.599	MH	D_146	L_20	Female	MH_D146	B_1604	25
CRB198959	SPH_199	855	1065.53	36.643	1033.93	15.2214	5.05678	0.964007	27.7835	223.41	MH	D_146	L_21	Female	MH_D146	B_1605	31
CRB198960	SPH_201	907	1059.79	27.5203	1053.45	14.8833	5.37003	0.977508	44.4602	241.914	T	D_146	L_21	Female	T_D146	B_1605	31
CRB198961	SPH_202	726	917.955	35.2538	912.215	15.0951	4.87434	0.971259	34.794	179.675	MH	D_146	L_21	Female	MH_D146	B_1605	31
CRB198962	SPH_205	863	1052.62	32.4116	1053.24	15.4523	5.25216	0.981467	53.9592	226.225	MH	D_146	L_21	Male	MH_D146	B_1605	31
CRB198963	SPH_206	818	977.14	28.1343	995.246	14.9889	4.82691	0.949305	19.7256	210.549	MH	D_146	L_21	Male	MH_D146	B_1605	31
CRB198964	SPH_207	936	1114.9	30.0877	1120.13	15.5306	5.24244	0.97209	35.829	252.45	MH	D_146	L_22	Female	MH_D146	B_1605	30
CRB198965	SPH_209	857	1045.96	32.1522	1048.93	15.4397	5.12086	0.978196	45.8632	224.113	MH	D_146	L_22	Female	MH_D146	B_1605	30
CRB198966	SPH_211	773	952.683	31.4549	961.301	14.7161	4.50119	0.935105	15.4094	195.251	T	D_146	L_22	Female	T_D146	B_1605	30
CRB198967	SPH_215	877	1010.14	24.4639	1025.59	14.8258	5.17111	0.971073	34.5694	231.178	MH	D_146	L_22	Male	MH_D146	B_1605	30
CRB198969	SPH_217	821	1056.01	40.6835	1003.66	14.9179	4.65578	0.95022	20.0884	211.583	T	D_146	L_22	Male	T_D146	B_1605	30
CRB198971	SPH_219	826	977.122	27.1538	989.876	14.8469	5.15897	0.979382	48.5009	213.309	MH	D_146	L_23	Female	MH_D146	B_1605	29
CRB198972	SPH_220	830	1024.17	33.4407	1025.96	15.4021	5.13709	0.976951	43.3865	214.693	MH	D_146	L_23	Female	MH_D146	B_1605	29
CRB198974	SPH_222	842	980.04	25.2922	988.745	14.4624	5.04227	0.96966	32.9599	218.863	T	D_146	L_23	Female	T_D146	B_1605	29
CRB198976	SPH_225	628	715.887	19.6786	725.315	12.7267	4.78416	0.971731	35.3739	148.538	MH	D_146	L_23	Male	MH_D146	B_1605	29
CRB198978	SPH_229	874	1033.76	28.5099	1031.42	15.0227	5.24635	0.979273	48.2465	230.113	MH	D_146	L_24	Female	MH_D146	B_1605	29
CRB198979	SPH_226	601	694.571	21.404	695.426	12.4278	4.46655	0.948366	19.3671	140.281	MH	D_146	L_23	Male	MH_D146	B_1605	29
CRB198980	SPH_233	720	861.956	26.463	885.96	14.2888	4.63572	0.952509	21.0566	177.717	MH	D_146	L_24	Male	MH_D146	B_1605	29
CRB198981	SPH_235	656	768.594	23.6717	772.206	13.1507	4.79141	0.966916	30.2262	157.248	MH	D_146	L_24	Male	MH_D146	B_1605	29
CRB198982	SPH_236	794	958.456	29.5732	968.606	14.8862	4.92949	0.966926	30.2348	202.343	T	D_146	L_24	Male	T_D146	B_1605	29
CRB198983	SPH_237	698	893.34	36.108	880.886	14.6631	4.6288	0.960786	25.501	170.593	MH	D_146	L_24	Male	MH_D146	B_1605	29
CRB198984	SPH_238	757	910.435	28.3306	908.181	14.02	4.62768	0.960404	25.2551	189.902	MH	D_146	L_25	Female	MH_D146	B_1605	28
CRB198985	SPH_242	774	877.085	20.687	898.533	14.0104	5.22866	0.983399	60.2364	195.586	MH	D_146	L_25	Female	MH_D146	B_1605	28
CRB198986	SPH_243	822	1160.84	54.998	1091.83	16.4789	4.86244	0.971546	35.1444	211.928	T	D_146	L_25	Female	T_D146	B_1605	28
CRB198987	SPH_244	805	957.016	28.3575	947.854	14.3135	5.15614	0.981548	54.1941	206.091	MH	D_146	L_25	Male	MH_D146	B_1605	28
CRB198988	SPH_246	827	1008.92	31.6345	1012.84	15.1703	4.91186	0.967583	30.8482	213.654	MH	D_146	L_25	Male	MH_D146	B_1605	28
CRB198989	SPH_248	699	813.125	23.1841	817.212	13.1947	4.78261	0.971999	35.7125	170.915	T	D_146	L_25	Male	T_D146	B_1605	28
CRB198990	SPH_249	941	1129.68	31.8937	1123.03	15.6327	5.31959	0.978281	46.0419	254.283	MH	D_146	L_26	Female	MH_D146	B_1605	28
CRB198991	SPH_251	730	837.084	21.6474	854.556	13.6721	4.64632	0.947747	19.1376	180.985	MH	D_146	L_26	Female	MH_D146	B_1605	28
CRB198992	SPH_253	857	1047.34	32.6849	1047.4	15.2888	4.93871	0.956422	22.9472	224.113	MH	D_146	L_26	Female	MH_D146	B_1605	28
CRB198993	SPH_254	764	845.099	17.1176	870.702	13.5982	5.08489	0.975976	41.6243	192.236	T	D_146	L_26	Female	T_D146	B_1605	28
CRB198994	SPH_257	991	1203.16	33.6131	1211.3	16.3577	5.42784	0.985203	67.5813	272.86	MH	D_146	L_26	Male	MH_D146	B_1605	28
CRB198995	SPH_374	848	1020.07	30.3784	1023.41	15.2132	5.37386	0.985241	67.7535	220.958	MH	D_146	L_38	Male	MH_D146	B_1607	27
CRB198997	SPH_378	820	933.946	21.4335	970.637	14.8564	5.1471	0.977701	44.846	211.238	MH	D_146	L_38	Male	MH_D146	B_1607	27
CRB198999	SPH_380	801	944.628	27.0568	940.326	14.3367	4.9943	0.962946	26.9878	204.726	T	D_146	L_38	Male	T_D146	B_1607	27
CRB199001	SPH_383	662	816.784	29.4379	820.436	13.9712	4.10729	0.919053	12.3538	159.134	MH	D_146	L_39	Female	MH_D146	B_1607	28
CRB199002	SPH_384	778	877.273	20.0587	903.692	14.3095	5.33598	0.983985	62.4412	196.932	T	D_146	L_39	Female	T_D146	B_1607	28
CRB199003	SPH_385	612	721.698	23.2127	723.611	12.5901	3.89114	0.893714	9.40861	143.628	MH	D_146	L_39	Female	MH_D146	B_1607	28
CRB199004	SPH_389	893	1085.13	31.8053	1106.03	16.1531	4.9992	0.958991	24.3849	236.883	MH	D_146	L_39	Male	MH_D146	B_1607	28
CRB199005	SPH_391	588	700.889	26.2452	693.061	13.014	5.30565	0.9885	86.9546	136.355	MH	D_146	L_39	Male	MH_D146	B_1607	28
CRB199006	SPH_393	663	802.071	27.3821	805.961	13.6179	4.35029	0.936877	15.842	159.449	MH	D_146	L_40	Female	MH_D146	B_1607	27
CRB199007	SPH_394	892	1165.44	44.7616	1134.13	16.7071	5.433	0.983781	61.6575	236.525	MH	D_146	L_40	Female	MH_D146	B_1607	27
CRB199009	SPH_400	612	712.667	21.3828	723.364	12.3673	4.03728	0.922107	12.8381	143.628	MH	D_146	L_40	Male	MH_D146	B_1607	27
CRB199011	SPH_403	642	737.333	20.8069	743.383	12.7434	4.4996	0.946199	18.5871	152.874	MH	D_146	L_41	Female	MH_D146	B_1611	29
CRB199012	SPH_405	800	999.921	36.0281	970.811	14.9167	5.27363	0.983052	59.0055	204.385	MH	D_146	L_41	Female	MH_D146	B_1611	29
CRB199013	SPH_407	736	851.795	23.1126	865.697	13.9333	5.1532	0.981206	53.2094	182.954	MH	D_146	L_41	Male	MH_D146	B_1611	29
CRB199014	SPH_409	657	831.471	33.2444	816.324	13.6516	4.26348	0.932177	14.7442	157.562	T	D_146	L_41	Male	T_D146	B_1611	29
CRB199016	SPH_411	912	1049.4	24.4878	1070.7	15.3674	5.35546	0.974514	39.2378	243.719	MH	D_146	L_41	Male	MH_D146	B_1611	29
CRB199019	SPH_292	732	843.497	21.564	880.031	14.1465	4.71345	0.95687	23.1855	181.64	T	D_146	L_30	Female	T_D146	B_1605	27
CRB199021	SPH_294	816	925.482	20.8758	954.613	14.4136	4.92828	0.968835	32.0872	209.861	MH	D_146	L_30	Female	MH_D146	B_1605	27
CRB199022	SPH_296	799	924.559	23.8472	939.851	14.3864	5.01526	0.968763	32.0132	204.044	MH	D_146	L_30	Male	MH_D146	B_1605	27
CRB199024	SPH_298	648	742	20.7318	744.912	12.5247	4.47952	0.943124	17.5822	154.744	MH	D_146	L_30	Male	MH_D146	B_1605	27
CRB199026	SPH_300	762	862.527	20.0839	887.12	13.7754	5.05612	0.980654	51.6908	191.568	MH	D_146	L_31	Female	MH_D146	B_1605	26
CRB199029	SPH_303	775	939.008	29.8601	933.646	14.2368	4.8203	0.967646	30.9079	195.922	MH	D_146	L_31	Female	MH_D146	B_1605	26
CRB199030	SPH_305	807	955.182	27.2812	963.791	14.6217	4.89188	0.966474	29.8272	206.775	MH	D_146	L_31	Male	MH_D146	B_1605	26
CRB199032	SPH_307	833	969.922	25.5254	965.171	13.8371	5.01602	0.969172	32.4381	215.733	MH	D_146	L_31	Male	MH_D146	B_1605	26
CRB199033	SPH_308	689	842.124	28.8752	850.711	13.9075	4.15078	0.923611	13.0908	167.705	T	D_146	L_31	Male	T_D146	B_1605	26
CRB199034	SPH_309	734	881.864	26.7589	918.716	14.7307	4.4483	0.94837	19.3687	182.297	MH	D_146	L_31	Male	MH_D146	B_1605	26
CRB199035	SPH_310	785	913.307	24.4895	924.782	14.3504	4.98298	0.969714	33.018	199.293	T	D_146	L_32	Female	T_D146	B_1607	30
CRB199036	SPH_310	695	813.888	23.2639	842.489	13.9035	4.42779	0.939994	16.6651	169.629	T	D_63	L_32	Female	T_D63	B_1607	30
CRB199037	SPH_312	795	916.571	23.4026	925.46	14.0678	4.9869	0.962869	26.9317	202.683	MH	D_146	L_32	Female	MH_D146	B_1607	30
CRB199038	SPH_314	558	632	18.3234	637.163	12.1484	4.97544	0.98269	57.7698	127.422	MH	D_146	L_32	Female	MH_D146	B_1607	30
CRB199039	SPH_315	815	969.396	27.5478	988.65	15.0174	4.99578	0.966807	30.127	209.518	MH	D_146	L_32	Female	MH_D146	B_1607	30
CRB199040	SPH_317	874	1055.62	31.3643	1050.3	15.0539	5.10726	0.974672	39.4814	230.113	T	D_146	L_32	Male	T_D146	B_1607	30
CRB199041	SPH_318	759	889.448	24.4511	903.552	13.8744	4.31578	0.923458	13.0647	190.568	MH	D_146	L_32	Male	MH_D146	B_1607	30
CRB199042	SPH_325	837	963.455	23.8928	974.668	14.4825	5.35094	0.983613	61.0237	217.122	T	D_146	L_33	Male	T_D146	B_1607	29
CRB199043	SPH_326	606	681.03	17.7577	689.664	12.3996	4.77563	0.971908	35.5975	141.799	MH	D_146	L_33	Male	MH_D146	B_1607	29
CRB199044	SPH_330	651	742.343	20.2951	743.513	12.5981	4.86601	0.972709	36.6418	155.682	MH	D_146	L_33	Male	MH_D146	B_1607	29
CRB199045	SPH_331	804	972.95	29.9589	982.04	14.8179	4.7568	0.958051	23.8387	205.749	MH	D_146	L_34	Female	MH_D146	B_1607	29
CRB199047	SPH_334	825	952.782	24.2014	955.162	13.9795	5.00382	0.967933	31.1845	212.963	T	D_146	L_34	Female	T_D146	B_1607	29
CRB199048	SPH_335	772	940.493	30.2395	938.798	14.1849	4.49331	0.940395	16.7771	194.915	MH	D_146	L_34	Female	MH_D146	B_1607	29
CRB199049	SPH_336	817	954.258	26.4107	938.89	13.957	5.07636	0.970548	33.9537	210.205	MH	D_146	L_34	Female	MH_D146	B_1607	29
CRB199052	SPH_339	844	976.708	24.8077	981.183	14.3245	5.18264	0.97918	48.0296	219.56	MH	D_146	L_34	Male	MH_D146	B_1607	29
CRB199053	SPH_344	591	704.062	25.5429	691.52	12.5682	4.73986	0.967277	30.5596	137.258	MH	D_146	L_35	Female	MH_D146	B_1607	28
CRB199054	SPH_345	850	969.116	22.8203	976.28	14.2906	5.2795	0.979479	48.7302	221.658	MH	D_146	L_35	Female	MH_D146	B_1607	28
CRB199055	SPH_346	695	808.982	23.5104	815.759	13.5709	5.00254	0.975009	40.0149	169.629	T	D_146	L_35	Male	T_D146	B_1607	28
CRB199056	SPH_347	804	981.203	32.5079	959.129	14.6001	5.32529	0.9855	68.9675	205.749	MH	D_146	L_35	Male	MH_D146	B_1607	28
CRB199058	SPH_351	592	673.579	19.1201	678.49	12.2946	4.86802	0.97561	41.0009	137.56	MH	D_146	L_36	Female	MH_D146	B_1607	27
CRB199059	SPH_360	677	814.841	27.1351	809.827	13.1104	4.28331	0.93066	14.4217	163.879	T	D_146	L_36	Male	T_D146	B_1607	27
CRB199060	SPH_365	448	514.048	18.1427	511.144	10.7639	4.2443	0.950128	20.0514	96.1953	MH	D_146	L_37	Male	MH_D146	B_1607	28
CRB199061	SPH_366	692	793.664	21.8767	794.194	13.2687	5.1438	0.979859	49.6512	168.666	MH	D_146	L_37	Male	MH_D146	B_1607	28
CRB199064	SPH_370	763	899.023	25.8207	915.158	14.4026	5.13589	0.982598	57.465	191.902	MH	D_146	L_37	Male	MH_D146	B_1607	28
CRB199065	SPH_372	745	856.333	22.4903	867.615	13.8514	5.12436	0.977065	43.6007	185.922	MH	D_146	L_38	Female	MH_D146	B_1607	27
CRB199067	SPH_374	861	1053.1	34.2849	1018.13	14.7325	5.17338	0.9723	36.1016	225.52	MH	D_146	L_38	Male	MH_D146	B_1607	27
CRB199068	SPH_377	907	1087.84	30.1014	1103.85	15.4872	4.88142	0.947682	19.1138	241.914	T	D_146	L_38	Male	T_D146	B_1607	27
CRB199069	SPH_378	665	783.946	24.3843	798.134	13.6992	4.9699	0.977688	44.818	160.079	MH	D_146	L_38	Male	MH_D146	B_1607	27
CRB199071	SPH_380	860	1037.76	31.2571	1027.84	14.901	4.92068	0.963364	27.2956	225.168	T	D_146	L_38	Male	T_D146	B_1607	27
CRB199073	SPH_383	678	812.333	28.2542	793.178	13.3788	5.03292	0.976967	43.4158	164.197	MH	D_146	L_39	Female	MH_D146	B_1607	28
CRB199074	SPH_384	672	782.644	23.6494	779.435	13.0767	5.05702	0.982161	56.0578	162.292	T	D_146	L_39	Female	T_D146	B_1607	28
CRB199075	SPH_385	550	685.705	29.6108	683.458	13.1225	4.60634	0.956541	23.0104	125.07	MH	D_146	L_39	Female	MH_D146	B_1607	28
CRB199076	SPH_389	662	819.346	30.4584	824.799	14.0726	4.61049	0.957323	23.4317	159.134	MH	D_146	L_39	Male	MH_D146	B_1607	28
CRB199077	SPH_391	557	659.256	23.5041	653.663	12.2157	4.57538	0.962447	26.6292	127.127	MH	D_146	L_39	Male	MH_D146	B_1607	28
CRB199080	SPH_396	771	889.462	23.3738	907.068	14.4199	5.40861	0.987866	82.4157	194.579	MH	D_146	L_40	Male	MH_D146	B_1607	27
CRB199090	SPH_413	730	847.507	22.5192	881.001	14.0884	4.69633	0.959538	24.7147	180.985	MH	D_146	L_42	Female	MH_D146	B_1611	29
CRB199092	SPH_415	675	785.741	23.0588	799.546	13.6656	4.92436	0.971604	35.2161	163.244	T	D_146	L_42	Female	T_D146	B_1611	29
CRB199093	SPH_416	758	991.519	41.5409	941.319	14.7103	4.53454	0.944522	18.0251	190.235	MH	D_146	L_42	Female	MH_D146	B_1611	29
CRB199094	SPH_417	513	607.138	24.1896	588.869	11.8345	4.94762	0.982334	56.6058	114.354	MH	D_146	L_42	Male	MH_D146	B_1611	29
CRB199095	SPH_418	663	768.188	22.1892	782.281	13.4785	4.63198	0.947751	19.139	159.449	MH	D_146	L_42	Male	MH_D146	B_1611	29
CRB199096	SPH_420	596	676.652	20.527	659.256	12.1667	5.20162	0.98613	72.096	138.767	T	D_146	L_42	Male	T_D146	B_1611	29
CRB199098	SPH_422	374	487.75	29.5862	480.27	11.3245	3.97373	0.939622	16.5622	76.5895	MH	D_146	L_42	Male	MH_D146	B_1611	29
CRB199099	SPH_424	636	737.941	22.2372	742.168	13.0335	5.20261	0.987635	80.8721	151.011	T	D_146	L_43	Female	T_D146	B_1611	29
CRB199100	SPH_427	715	872.593	30.4191	870.375	14.4741	5.1968	0.98479	65.7452	176.09	MH	D_146	L_43	Female	MH_D146	B_1611	29
CRB199101	SPH_428	528	581.9	14.2969	597.352	11.8307	4.97655	0.985643	69.6515	118.666	MH	D_146	L_43	Female	MH_D146	B_1611	29
CRB199102	SPH_430	714	857.936	29.4499	840.776	13.952	5.29843	0.986221	72.5735	175.765	MH	D_146	L_43	Male	MH_D146	B_1611	29
CRB199103	SPH_431	611	696.685	20.1499	697.932	12.7076	5.2838	0.989823	98.264	143.322	MH	D_146	L_43	Male	MH_D146	B_1611	29
CRB199104	SPH_434	697	822.743	25.7933	818.318	13.4742	5.03788	0.977416	44.2793	170.272	MH	D_146	L_44	Female	MH_D146	B_1611	28
CRB199105	SPH_439	687	846.306	30.673	841.821	13.9441	4.892	0.97517	40.2735	167.066	MH	D_146	L_44	Male	MH_D146	B_1611	28
CRB199106	SPH_441	810	976.91	30.0233	985.214	15.1084	5.17612	0.980436	51.1145	207.802	MH	D_146	L_44	Male	MH_D146	B_1611	28
CRB199108	SPH_444	703	890	36.0978	853.027	13.8959	4.63025	0.9424	17.361	172.204	MH	D_146	L_45	Female	MH_D146	B_1611	28
CRB199110	SPH_449	723	855.167	25.5659	870.791	14.1329	5.03461	0.982055	55.7259	178.695	T	D_146	L_45	Male	T_D146	B_1611	28
CRB199111	SPH_456	722	898.613	33.3852	881.38	14.3172	4.99205	0.973761	38.1107	178.369	MH	D_146	L_46	Female	MH_D146	B_1611	27
CRB199114	SPH_461	803	1034.44	39.2705	1015.55	15.4103	4.62535	0.951231	20.5049	205.408	MH	D_146	L_46	Male	MH_D146	B_1611	27
CRB199116	SPH_463	836	1002.96	31.0533	977.482	14.5118	5.26243	0.976377	42.3308	216.774	MH	D_146	L_47	Female	MH_D146	B_1611	27
CRB199118	SPH_465	848	1008.52	28.5125	1013.93	14.9037	5.08409	0.970973	34.451	220.958	MH	D_146	L_47	Female	MH_D146	B_1611	27
CRB199119	SPH_467	751	929.019	33.8584	900.748	14.3461	5.14019	0.981346	53.6074	187.908	MH	D_146	L_47	Male	MH_D146	B_1611	27
CRB199122	SPH_470	778	906.68	24.9593	910.138	13.9048	4.99124	0.964344	28.0455	196.932	MH	D_146	L_47	Male	MH_D146	B_1611	27
CRB199123	SPH_472	877	1042.77	29.3172	1038.45	14.8012	4.97994	0.957178	23.3524	231.178	MH	D_146	L_48	Female	MH_D146	B_1611	26
CRB199124	SPH_474	900	1060.91	28.925	1046.38	14.7514	5.20869	0.972232	36.0121	239.394	MH	D_146	L_48	Male	MH_D146	B_1611	26
CRB199125	SPH_475	830	994.336	29.8459	982.956	14.4157	4.87373	0.961979	26.3012	214.693	T	D_146	L_48	Male	T_D146	B_1611	26
CRB199126	SPH_478	787	968.826	33.3925	944.892	14.4544	5.03471	0.972173	35.9357	199.97	MH	D_146	L_48	Male	MH_D146	B_1611	26
CRB199127	SPH_096	616	745.414	25.9873	762.505	13.4599	4.33791	0.942226	17.3089	144.851	MH	D_63	L_10	Male	MH_D63	B_1604	30
CRB199128	SPH_097	707	852.47	28.0147	855.149	13.9583	4.89344	0.976186	41.9929	173.496	MH	D_63	L_10	Female	MH_D63	B_1604	30
CRB199129	SPH_098	820	1007.79	32.9165	997.913	14.8693	5.02522	0.971974	35.6811	211.238	MH	D_63	L_10	Female	MH_D63	B_1604	30
CRB199132	SPH_101	823	1014.42	33.8208	989.572	14.7386	4.73035	0.949474	19.7919	212.273	MH	D_63	L_11	Male	MH_D63	B_1604	28
CRB199134	SPH_103	778	886.281	21.5201	902.608	13.889	5.22708	0.984543	64.6951	196.932	MH	D_63	L_11	Male	MH_D63	B_1604	28
CRB199135	SPH_104	673	808.39	26.193	831.513	14.0167	4.45422	0.949495	19.8	162.609	T	D_63	L_11	Male	T_D63	B_1604	28
CRB199137	SPH_106	613	810.161	37.7456	786.517	13.7288	4.23871	0.946721	18.7692	143.933	T	D_63	L_11	Male	T_D63	B_1604	28
CRB199142	SPH_004	776	960.535	32.8812	949.24	14.5976	4.65737	0.952192	20.9172	196.259	MH	D_63	L_01	Male	MH_D63	B_1602	28
CRB199145	SPH_009	783	964.292	31.3776	982.243	15.2448	4.73702	0.9669	30.2117	198.618	T	D_63	L_01	Female	T_D63	B_1602	28
CRB199146	SPH_010	681	845.219	30.9455	843.958	13.9453	4.47545	0.948957	19.5915	165.151	MH	D_63	L_01	Female	MH_D63	B_1602	28
CRB199147	SPH_011	809	968.378	28.5094	974.99	14.6133	4.71104	0.946357	18.6418	207.46	MH	D_63	L_02	Male	MH_D63	B_1602	27
CRB199148	SPH_012	811	989.444	31.5303	990.803	15.025	4.96006	0.962894	26.9496	208.145	MH	D_63	L_02	Male	MH_D63	B_1602	27
CRB199151	SPH_015	881	996.839	22.0419	1009.77	14.5538	5.19545	0.964472	28.1466	232.6	T	D_63	L_02	Male	T_D63	B_1602	27
CRB199152	SPH_016	795	957.093	29.6541	959.715	14.7943	5.09533	0.980077	50.1933	202.683	MH	D_63	L_02	Female	MH_D63	B_1602	27
CRB199154	SPH_018	755	928.919	30.8587	940.892	14.8011	4.54011	0.940702	16.8639	189.237	MH	D_63	L_02	Female	MH_D63	B_1602	27
CRB199156	SPH_020	806	1014.29	35.1579	1021.01	15.6034	4.51294	0.937341	15.9593	206.433	T	D_63	L_02	Female	T_D63	B_1602	27
CRB199157	SPH_021	754	878.351	24.1892	883.269	13.7234	4.62287	0.9423	17.3309	188.904	MH	D_63	L_03	Male	MH_D63	B_1602	27
CRB199158	SPH_023	669	848.1	33.4076	848.14	14.3398	4.45213	0.954174	21.8218	161.343	MH	D_63	L_03	Male	MH_D63	B_1602	27
CRB199159	SPH_026	514	649.835	29.5288	649.301	12.5999	4.2959	0.953718	21.6069	114.64	MH	D_63	L_03	Female	MH_D63	B_1602	27
CRB199160	SPH_028	630	785	29.8152	797.577	13.7909	4.10798	0.913963	11.6229	149.155	MH	D_63	L_03	Female	MH_D63	B_1602	27
CRB199161	SPH_029	673	857	33.5427	866.321	14.7758	4.27403	0.92932	14.1483	162.609	T	D_63	L_03	Female	T_D63	B_1602	27
CRB199162	SPH_030	757	962.559	35.7345	957.554	15.1237	4.36586	0.914312	11.6703	189.902	T	D_63	L_03	Female	T_D63	B_1602	27
CRB199164	SPH_032	563	748.815	37.4849	717.596	13.0668	4.17105	0.94736	18.9969	128.899	MH	D_63	L_04	Male	MH_D63	B_1602	27
CRB199165	SPH_033	740	872.686	24.441	905.937	14.3539	4.3378	0.921069	12.6693	184.271	MH	D_63	L_04	Male	MH_D63	B_1602	27
CRB199166	SPH_034	779	903.281	23.5483	934.211	14.8684	5.12484	0.979033	47.6948	197.269	MH	D_63	L_04	Female	MH_D63	B_1602	27
CRB199169	SPH_038	771	939.165	30.2539	953.428	15.0662	4.76557	0.94744	19.0258	194.579	T	D_63	L_04	Female	T_D63	B_1602	27
CRB199171	SPH_040	648	736.277	18.82	753.422	12.3311	4.13916	0.924014	13.1604	154.744	T	D_63	L_04	Female	T_D63	B_1602	27
CRB199172	SPH_042	758	891.525	25.9742	887.735	13.8784	5.00161	0.971636	35.2563	190.235	MH	D_63	L_05	Male	MH_D63	B_1602	27
CRB199173	SPH_044	642	778.548	26.201	802.867	13.7184	4.20362	0.942774	17.4744	152.874	MH	D_63	L_05	Male	MH_D63	B_1602	27
CRB199174	SPH_045	810	989.269	30.4739	1009.22	15.1969	4.3812	0.92416	13.1857	207.802	T	D_63	L_05	Male	T_D63	B_1602	27
CRB199175	SPH_046	746	906.128	28.7137	916.127	14.2957	4.3629	0.922955	12.9795	186.252	MH	D_63	L_05	Female	MH_D63	B_1602	27
CRB199176	SPH_048	770	928.487	27.954	963.023	15.115	4.47015	0.946847	18.8136	194.244	MH	D_63	L_05	Female	MH_D63	B_1602	27
CRB199177	SPH_050	729	895.402	30.7008	896.836	14.3099	4.65162	0.94988	19.952	180.657	T	D_63	L_05	Female	T_D63	B_1602	27
CRB199178	SPH_051	794	955.007	29.1571	954.668	14.5125	4.66146	0.942709	17.4549	202.343	MH	D_63	L_06	Male	MH_D63	B_1602	27
CRB199180	SPH_053	776	947.679	30.6741	948.766	14.5739	4.47644	0.928767	14.0384	196.259	MH	D_63	L_06	Male	MH_D63	B_1602	27
CRB199182	SPH_055	763	926.964	29.3403	940.364	14.7385	4.61804	0.943451	17.6836	191.902	T	D_63	L_06	Male	T_D63	B_1602	27
CRB199184	SPH_058	697	878.396	31.1138	938.537	15.8088	4.06243	0.915124	11.7819	170.272	MH	D_63	L_06	Female	MH_D63	B_1602	27
CRB199204	SPH_064	793	983.408	33.4722	980.334	15.1302	4.93606	0.96344	27.3523	202.004	MH	D_63	L_07	Male	MH_D63	B_1602	26
CRB199206	SPH_066	401	494.643	22.9086	519.919	11.855	3.94944	0.935088	15.4055	83.608	MH	D_63	L_07	Female	MH_D63	B_1602	26
CRB199208	SPH_068	678	838.588	30.0744	856.331	14.4176	4.41788	0.932519	14.819	164.197	MH	D_63	L_07	Female	MH_D63	B_1602	26
CRB199209	SPH_069	700	831.914	24.9123	859.616	14.242	4.36174	0.921187	12.6883	171.237	T	D_63	L_07	Female	T_D63	B_1602	26
CRB199210	SPH_070	748	914.015	29.7858	936.391	15.2835	4.77389	0.955561	22.5028	186.914	MH	D_63	L_08	Male	MH_D63	B_1602	26
CRB199212	SPH_072	604	744.358	27.9751	751.935	12.9979	4.15182	0.936195	15.6727	141.191	MH	D_63	L_08	Male	MH_D63	B_1602	26
CRB199214	SPH_074	753	945.5	34.9844	933.131	15.0089	4.74353	0.947733	19.1327	188.572	MH	D_63	L_08	Female	MH_D63	B_1602	26
CRB199217	SPH_077	797	961.628	29.1125	980.875	15.106	4.83707	0.957903	23.7547	203.363	MH	D_63	L_08	Female	MH_D63	B_1602	26
CRB199218	SPH_078	794	950.103	27.9192	962.064	14.7217	4.65618	0.939714	16.5877	202.343	T	D_63	L_08	Female	T_D63	B_1602	26
CRB199219	SPH_079	609	754.861	28.6676	772.752	13.5507	4.3914	0.944133	17.8998	142.713	T	D_63	L_08	Female	T_D63	B_1602	26
CRB199220	SPH_080	702	869.841	30.2691	883.298	14.6982	4.07451	0.887238	8.86823	171.882	MH	D_63	L_09	Male	MH_D63	B_1602	25
CRB199224	SPH_084	704	874.597	31.5004	876.608	14.3849	4.47966	0.93713	15.9058	172.527	MH	D_63	L_09	Female	MH_D63	B_1602	25
CRB199225	SPH_085	789	917.309	23.8786	936.48	14.207	4.51737	0.919683	12.4506	200.647	T	D_63	L_09	Female	T_D63	B_1602	25
CRB199226	SPH_086	788	963.909	31.3729	960.384	14.6388	4.85761	0.952229	20.9333	200.308	MH	D_63	L_09	Female	MH_D63	B_1602	25
CRB199228	SPH_088	708	852.008	27.0576	869.029	14.1913	4.3471	0.935903	15.6014	173.82	MH	D_63	L_09	Female	MH_D63	B_1602	25
CRB199229	SPH_089	813	1020.83	34.7682	1042.37	16.2049	4.78892	0.958091	23.8614	208.831	T	D_63	L_09	Female	T_D63	B_1602	25
CRB199230	SPH_090	693	873.052	33.1405	865.943	14.3438	4.54233	0.950012	20.0047	168.987	T	D_63	L_10	Male	T_D63	B_1604	30
CRB199232	SPH_092	375	468.429	23.5175	480.512	10.9972	3.89871	0.952302	20.9653	76.8466	MH	D_63	L_10	Male	MH_D63	B_1604	30
CRB199233	SPH_093	495	627.312	28.8331	634.11	12.6789	4.23278	0.958695	24.21	109.24	MH	D_63	L_10	Male	MH_D63	B_1604	30
CRB199234	SPH_094	706	851.273	27.7429	852.512	13.6872	4.57305	0.953906	21.6949	173.173	T	D_63	L_10	Male	T_D63	B_1604	30
CRB199237	SPH_110	701	821.257	23.2147	854.346	14.0713	4.48173	0.946245	18.6028	171.559	MH	D_63	L_11	Female	MH_D63	B_1604	28
CRB199239	SPH_113	721	857.5	26.4097	856.498	13.7469	4.67953	0.953201	21.3681	178.043	MH	D_63	L_12	Male	MH_D63	B_1604	28
CRB199240	SPH_115	709	888.877	32.5908	894.496	14.4954	4.25972	0.924984	13.3304	174.143	MH	D_63	L_12	Male	MH_D63	B_1604	28
CRB199241	SPH_116	548	667.26	24.8408	694.983	13.0993	4.1297	0.950631	20.2555	124.484	MH	D_63	L_12	Female	MH_D63	B_1604	28
CRB199242	SPH_118	731	889.268	29.239	895.547	14.3574	4.45819	0.936717	15.802	181.312	MH	D_63	L_12	Female	MH_D63	B_1604	28
CRB199243	SPH_120	511	625.16	24.6653	646.253	12.7753	4.21502	0.956874	23.1877	113.783	T	D_63	L_12	Female	T_D63	B_1604	28
CRB199244	SPH_122	640	780.087	27.3456	791.182	13.6528	4.16532	0.917169	12.0727	152.252	T	D_63	L_13	Female	T_D63	B_1604	27
CRB199245	SPH_123	689	881.5	34.9844	890.634	15.0284	4.48608	0.942193	17.2989	167.705	MH	D_63	L_13	Female	MH_D63	B_1604	27
CRB199246	SPH_125	717	904	33.0109	920.317	15.1022	4.13296	0.903635	10.3772	176.74	MH	D_63	L_13	Female	MH_D63	B_1604	27
CRB199247	SPH_128	638	764.634	24.908	781.986	13.3426	4.33245	0.947403	19.0124	151.631	MH	D_63	L_13	Male	MH_D63	B_1604	27
CRB199248	SPH_129	702	846.58	27.7619	844.864	13.5881	4.46417	0.927608	13.8137	171.882	MH	D_63	L_13	Male	MH_D63	B_1604	27
CRB199249	SPH_130	626	779.788	30.5608	769.68	13.2659	4.23568	0.927704	13.832	147.921	T	D_63	L_13	Male	T_D63	B_1604	27
CRB199250	SPH_134	616	796.143	33.9906	796.861	14.0161	3.92352	0.902887	10.2973	144.851	T	D_63	L_14	Male	T_D63	B_1604	28
CRB199251	SPH_136	663	826.891	30.5466	850.582	14.737	4.41199	0.94263	17.4308	159.449	MH	D_63	L_14	Male	MH_D63	B_1604	28
CRB199252	SPH_138	484	596.241	25.154	616.121	12.5337	3.97048	0.913884	11.6122	106.147	MH	D_63	L_14	Male	MH_D63	B_1604	28
CRB199253	SPH_139	504	673.074	34.7939	667.642	12.9149	3.65274	0.889012	9.00999	111.789	MH	D_63	L_14	Male	MH_D63	B_1604	28
CRB199254	SPH_140	681	843.526	30.7003	839.027	13.8395	4.1924	0.895004	9.5242	165.151	T	D_63	L_14	Male	T_D63	B_1604	28
CRB199255	SPH_141	676	816.25	26.8442	828.31	13.8453	4.31699	0.926205	13.551	163.561	MH	D_63	L_14	Female	MH_D63	B_1604	28
CRB199256	SPH_143	778	918.111	26.2529	926.35	14.3302	4.76395	0.943689	17.7584	196.932	MH	D_63	L_15	Male	MH_D63	B_1604	27
CRB199258	SPH_147	571	697.952	26.0456	715.545	13.0954	4.09896	0.933334	15.0002	131.272	MH	D_63	L_15	Male	MH_D63	B_1604	27
CRB199260	SPH_149	729	922.827	35.5211	902.939	14.5061	4.50532	0.9311	14.5138	180.657	MH	D_63	L_15	Male	MH_D63	B_1604	27
CRB199262	SPH_151	617	786.479	33.4253	771.626	13.7079	4.29772	0.941697	17.1517	145.157	T	D_63	L_15	Male	T_D63	B_1604	27
CRB199263	SPH_152	754	910.322	29.3335	908.818	14.3664	4.80118	0.951926	20.8011	188.904	T	D_63	L_16	Male	T_D63	B_1604	26
CRB199264	SPH_153	696	819.07	24.1405	832.378	13.6508	4.57693	0.956329	22.8983	169.95	MH	D_63	L_16	Male	MH_D63	B_1604	26
CRB199266	SPH_155	462	570.37	24.6465	580.121	11.696	3.70282	0.924108	13.1766	100.034	MH	D_63	L_16	Male	MH_D63	B_1604	26
CRB199268	SPH_157	812	989.135	30.9983	1001.6	15.4031	4.95926	0.96704	30.3402	208.488	MH	D_63	L_16	Male	MH_D63	B_1604	26
CRB199270	SPH_159	684	827.209	28.1324	819.611	13.3357	4.44669	0.927268	13.7492	166.108	T	D_63	L_16	Female	T_D63	B_1604	26
CRB199272	SPH_161	612	748.194	27.5466	747.392	12.9137	4.32419	0.949939	19.9756	143.628	MH	D_63	L_16	Female	MH_D63	B_1604	26
CRB199273	SPH_162	578	677.839	21.0759	707.757	12.8734	4.07328	0.936916	15.8518	133.358	MH	D_63	L_16	Female	MH_D63	B_1604	26
CRB199274	SPH_163	626	720.93	19.8826	753.298	13.1862	4.39766	0.946142	18.5673	147.921	MH	D_63	L_17	Male	MH_D63	B_1604	27
CRB199275	SPH_164	593	697.184	22.4928	701.446	12.4286	4.44531	0.960105	25.066	137.861	MH	D_63	L_17	Male	MH_D63	B_1604	27
CRB199277	SPH_166	675	773.057	21.3943	769.089	12.5159	4.67118	0.967315	30.5946	163.244	MH	D_63	L_17	Male	MH_D63	B_1604	27
CRB199279	SPH_168	645	757.594	23.6717	753.987	12.6376	4.4845	0.948794	19.5289	153.808	T	D_63	L_17	Male	T_D63	B_1604	27
CRB199281	SPH_170	620	708.95	19.3169	727.607	12.5838	4.12854	0.895724	9.58991	146.076	MH	D_63	L_17	Female	MH_D63	B_1604	27
CRB199283	SPH_172	694	805.159	23.0729	803.674	13.0222	4.76883	0.959946	24.9663	169.308	T	D_63	L_18	Male	T_D63	B_1604	27
CRB199284	SPH_173	734	858.461	24.3441	867.021	13.6868	4.69607	0.945645	18.3976	182.297	MH	D_63	L_18	Male	MH_D63	B_1604	27
CRB199286	SPH_175	743	885.911	27.285	882.744	13.8064	4.35267	0.903774	10.3922	185.261	MH	D_63	L_18	Female	MH_D63	B_1604	27
CRB199287	SPH_176	587	738.759	31.3383	722.936	13.0319	4.30864	0.945511	18.3522	136.055	MH	D_63	L_18	Female	MH_D63	B_1604	27
CRB199289	SPH_178	621	756.841	27.2189	761.087	13.2949	4.03077	0.90741	10.8003	146.383	MH	D_63	L_18	Female	MH_D63	B_1604	27
CRB199292	SPH_181	563	676.624	24.1284	698.041	13.0554	4.48609	0.968456	31.7013	128.899	MH	D_63	L_19	Male	MH_D63	B_1604	24
CRB199294	SPH_183	735	863.939	24.8064	866.463	13.5269	4.24896	0.905344	10.5645	182.626	MH	D_63	L_19	Male	MH_D63	B_1604	24
CRB199296	SPH_185	701	844.274	27.2807	846.276	13.5352	4.32187	0.924866	13.3095	171.559	MH	D_63	L_19	Male	MH_D63	B_1604	24
CRB199298	SPH_187	603	737.724	27.6805	728.906	12.619	4.31457	0.955119	22.2809	140.887	MH	D_63	L_19	Female	MH_D63	B_1604	24
CRB199299	SPH_188	569	719.51	29.9758	735.503	13.5643	3.59975	0.836809	6.12778	130.677	T	D_63	L_19	Female	T_D63	B_1604	24
CRB199300	SPH_189	637	748.327	23.2543	759.769	13.1067	4.53088	0.945974	18.5094	151.321	MH	D_63	L_20	Male	MH_D63	B_1604	25
CRB199301	SPH_190	650	796.143	27.9896	809.276	13.6174	4.08357	0.924616	13.2654	155.369	T	D_63	L_20	Male	T_D63	B_1604	25
CRB199302	SPH_193	827	1005.75	31.5103	1001.95	14.9651	4.87487	0.960447	25.2826	213.654	MH	D_63	L_20	Male	MH_D63	B_1604	25
CRB199303	SPH_195	835	981.183	26.2688	995.265	14.7836	4.9847	0.961101	25.7073	216.427	MH	D_63	L_20	Female	MH_D63	B_1604	25
CRB199304	SPH_196	580	688.673	22.9956	690.664	12.1354	4.00063	0.939386	16.4977	133.956	MH	D_63	L_20	Female	MH_D63	B_1604	25
CRB199305	SPH_199	789	919.759	25.021	917.456	13.7853	4.54175	0.912135	11.3811	200.647	MH	D_63	L_21	Female	MH_D63	B_1605	31
CRB199306	SPH_201	783	871.763	18.8624	881.877	13.7571	5.3145	0.976625	42.7812	198.618	T	D_63	L_21	Female	T_D63	B_1605	31
CRB199307	SPH_202	690	817.2	26.3518	804.699	13.3386	4.57382	0.925652	13.4502	168.025	MH	D_63	L_21	Female	MH_D63	B_1605	31
CRB199308	SPH_205	636	757.467	26.0036	755.81	13.4058	5.00855	0.979725	49.3216	151.011	MH	D_63	L_21	Male	MH_D63	B_1605	31
CRB199309	SPH_206	661	791.891	25.7492	800.247	13.4361	4.06937	0.891248	9.19524	158.819	MH	D_63	L_21	Male	MH_D63	B_1605	31
CRB199310	SPH_207	647	746.798	21.4789	750.835	12.6787	4.55905	0.951368	20.5626	154.432	MH	D_63	L_22	Female	MH_D63	B_1605	30
CRB199311	SPH_209	743	897.889	28.314	912.421	14.2464	4.48157	0.927271	13.7496	185.261	MH	D_63	L_22	Female	MH_D63	B_1605	30
CRB199312	SPH_211	667	775.221	22.1949	790.115	13.1419	4.24395	0.907974	10.8665	160.711	T	D_63	L_22	Female	T_D63	B_1605	30
CRB199313	SPH_215	631	696.405	15.6906	711.452	12.5169	5.03559	0.981315	53.5198	149.464	MH	D_63	L_22	Male	MH_D63	B_1605	30
CRB199315	SPH_217	779	939.512	29.4338	932.868	14.1071	4.73431	0.956696	23.0926	197.269	T	D_63	L_22	Male	T_D63	B_1605	30
CRB199317	SPH_219	581	743.105	32.1938	738.935	13.1689	3.91123	0.904497	10.4708	134.255	MH	D_63	L_23	Female	MH_D63	B_1605	29
CRB199318	SPH_220	543	638.78	20.8326	669.606	12.6884	4.19396	0.942638	17.4331	123.022	MH	D_63	L_23	Female	MH_D63	B_1605	29
CRB199320	SPH_222	710	823.389	23.6854	813.449	12.9857	4.66029	0.950776	20.3151	174.467	T	D_63	L_23	Female	T_D63	B_1605	29
CRB199322	SPH_225	624	726.908	21.5102	743.334	12.6516	4.13515	0.927536	13.8	147.305	MH	D_63	L_23	Male	MH_D63	B_1605	29
CRB199323	SPH_226	690	799.746	21.9247	819.596	13.4098	4.42453	0.919486	12.4202	168.025	MH	D_63	L_23	Male	MH_D63	B_1605	29
CRB199325	SPH_229	594	745.211	30.5046	728.291	12.6612	4.01473	0.927948	13.8789	138.163	MH	D_63	L_24	Female	MH_D63	B_1605	29
CRB199326	SPH_231	610	716.053	22.2283	730.2	12.6608	4.13642	0.921193	12.6892	143.017	MH	D_63	L_24	Female	MH_D63	B_1605	29
CRB199327	SPH_233	629	756.124	25.5219	771.416	13.2882	4.20163	0.932839	14.8895	148.846	MH	D_63	L_24	Male	MH_D63	B_1605	29
CRB199328	SPH_235	728	880.721	28.3427	896.185	14.3913	4.45868	0.933613	15.0633	180.329	MH	D_63	L_24	Male	MH_D63	B_1605	29
CRB199329	SPH_236	531	641.26	23.8946	644.11	11.9367	3.8827	0.921021	12.6616	119.533	T	D_63	L_24	Male	T_D63	B_1605	29
CRB199330	SPH_237	573	756.115	36.2988	735.835	13.3624	4.11311	0.93517	15.4249	131.867	MH	D_63	L_24	Male	MH_D63	B_1605	29
CRB199331	SPH_238	588	733	28.7517	744.971	13.4106	3.81963	0.893105	9.35499	136.355	MH	D_63	L_25	Female	MH_D63	B_1605	28
CRB199332	SPH_242	629	714.086	18.8097	722.391	12.137	4.28157	0.944669	18.073	148.846	MH	D_63	L_25	Female	MH_D63	B_1605	28
CRB199333	SPH_243	697	884.2	34.1534	878.211	14.3708	4.20668	0.91913	12.3655	170.272	T	D_63	L_25	Female	T_D63	B_1605	28
CRB199334	SPH_244	663	772.895	23.8987	757.968	12.4668	4.56121	0.945716	18.4217	159.449	MH	D_63	L_25	Male	MH_D63	B_1605	28
CRB199335	SPH_246	628	797.2	32.3786	792.282	13.8372	4.10074	0.927372	13.7688	148.538	MH	D_63	L_25	Male	MH_D63	B_1605	28
CRB199336	SPH_248	587	698.542	23.4497	717.681	12.9489	4.1234	0.923712	13.1083	136.055	T	D_63	L_25	Male	T_D63	B_1605	28
CRB199337	SPH_249	737	905.644	31.2937	900.159	14.3221	4.51721	0.945381	18.3086	183.283	MH	D_63	L_26	Female	MH_D63	B_1605	28
CRB199338	SPH_251	674	825.208	28.6618	834.303	13.9188	4.40145	0.945714	18.4209	162.926	MH	D_63	L_26	Female	MH_D63	B_1605	28
CRB199339	SPH_253	768	933.504	29.5489	951.732	15.213	4.62719	0.953534	21.521	193.574	MH	D_63	L_26	Female	MH_D63	B_1605	28
CRB199340	SPH_254	680	769.061	19.5311	776.77	12.9397	4.95103	0.976008	41.6806	164.833	T	D_63	L_26	Female	T_D63	B_1605	28
CRB199341	SPH_257	570	689	25.1161	694.809	12.4325	4.1448	0.938099	16.1548	130.974	MH	D_63	L_26	Male	MH_D63	B_1605	28
CRB199343	SPH_262	569	693.959	26.1351	695.825	12.447	3.74621	0.884489	8.65717	130.677	MH	D_63	L_27	Female	MH_D63	B_1605	28
CRB199344	SPH_263	663	798.975	29.4501	774.895	13.4984	5.31806	0.989174	92.3673	159.449	T	D_63	L_27	Female	T_D63	B_1605	28
CRB199345	SPH_264	702	873.955	32.3723	860.474	14.1568	4.3196	0.922741	12.9434	171.882	MH	D_63	L_27	Male	MH_D63	B_1605	28
CRB199346	SPH_267	664	807.727	27.5188	817.078	13.6629	4.40192	0.943911	17.8289	159.764	MH	D_63	L_27	Male	MH_D63	B_1605	28
CRB199347	SPH_268	641	828.437	35.2449	812.327	13.8747	4.08594	0.914973	11.7609	152.563	T	D_63	L_27	Male	T_D63	B_1605	28
CRB199349	SPH_270	669	804.802	26.6493	808.806	13.3315	4.11264	0.879515	8.29979	161.343	MH	D_63	L_28	Female	MH_D63	B_1605	28
CRB199351	SPH_272	708	841.009	26.7214	827.778	13.2804	4.42422	0.905289	10.5585	173.82	MH	D_63	L_28	Female	MH_D63	B_1605	28
CRB199352	SPH_273	738	905.92	29.988	932.422	15.1879	4.23417	0.902841	10.2924	183.612	T	D_63	L_28	Female	T_D63	B_1605	28
CRB199354	SPH_276	675	818.523	28.1125	821.934	13.8462	4.26524	0.893235	9.36636	163.244	MH	D_63	L_28	Male	MH_D63	B_1605	28
CRB199357	SPH_279	744	907.878	28.911	950.198	15.431	4.38869	0.921517	12.7416	185.591	MH	D_63	L_28	Male	MH_D63	B_1605	28
CRB199358	SPH_280	680	818.797	26.4199	841.948	14.0966	4.28682	0.928022	13.8931	164.833	MH	D_63	L_29	Female	MH_D63	B_1605	28
CRB199359	SPH_282	636	757.588	24.6244	768.67	13.0145	3.95734	0.901266	10.1283	151.011	MH	D_63	L_29	Female	MH_D63	B_1605	28
CRB199360	SPH_283	679	831.553	29.2469	824.468	13.4009	4.1251	0.924492	13.2436	164.515	T	D_63	L_29	Female	T_D63	B_1605	28
CRB199361	SPH_285	611	747.774	28.3969	734.859	12.7329	4.41524	0.9532	21.3677	143.322	MH	D_63	L_29	Female	MH_D63	B_1605	28
CRB199362	SPH_286	489	642.833	34.2572	618.796	12.2593	4.15827	0.950559	20.2262	107.55	MH	D_63	L_29	Male	MH_D63	B_1605	28
CRB199363	SPH_288	590	702.51	24.1347	705.114	12.3944	4.07759	0.907786	10.8444	136.957	MH	D_63	L_29	Male	MH_D63	B_1605	28
CRB199365	SPH_291	638	735.125	20.9114	745.327	12.6615	4.41341	0.935417	15.4838	151.631	MH	D_63	L_30	Female	MH_D63	B_1605	27
CRB199366	SPH_292	618	739.128	24.8349	746.086	12.7497	4.17324	0.934538	15.2761	145.463	T	D_63	L_30	Female	T_D63	B_1605	27
CRB199368	SPH_294	604	735.947	27.5455	729.852	12.7989	4.32843	0.942805	17.4842	141.191	MH	D_63	L_30	Female	MH_D63	B_1605	27
CRB199370	SPH_296	651	755.328	21.4738	780.409	13.4404	4.41503	0.940589	16.832	155.682	MH	D_63	L_30	Male	MH_D63	B_1605	27
CRB199395	SPH_331	665	779.008	22.8907	804.558	13.6303	4.39618	0.927648	13.8214	160.079	MH	D_63	L_34	Female	MH_D63	B_1607	29
CRB199397	SPH_334	449	542.059	22.9743	539.005	11.177	3.94331	0.916697	12.0043	96.4682	T	D_63	L_34	Female	T_D63	B_1607	29
CRB199398	SPH_335	465	616.014	32.6686	622.875	12.9594	3.76146	0.92343	13.06	100.861	MH	D_63	L_34	Female	MH_D63	B_1607	29
CRB199399	SPH_336	658	835.675	32.4273	859.193	15.0181	4.0745	0.905716	10.6062	157.876	MH	D_63	L_34	Female	MH_D63	B_1607	29
CRB199402	SPH_339	557	682.295	26.9436	671.809	12.3452	4.09339	0.920719	12.6134	127.127	MH	D_63	L_34	Male	MH_D63	B_1607	29
CRB199403	SPH_344	774	925.128	27.899	936.168	14.5517	4.80995	0.949509	19.8057	195.586	MH	D_63	L_35	Female	MH_D63	B_1607	28
CRB199404	SPH_345	654	807.333	31.9009	778.544	13.5026	5.06409	0.980532	51.365	156.621	MH	D_63	L_35	Female	MH_D63	B_1607	28
CRB199405	SPH_346	705	843.775	26.8549	854.144	14.0837	4.88336	0.972837	36.8149	172.85	T	D_63	L_35	Male	T_D63	B_1607	28
CRB199406	SPH_347	746	856.791	21.8867	878.301	14.0545	5.11353	0.979665	49.1768	186.252	MH	D_63	L_35	Male	MH_D63	B_1607	28
CRB199407	SPH_351	624	779.842	29.728	801.038	14.4605	4.04931	0.916106	11.9198	147.305	MH	D_63	L_36	Female	MH_D63	B_1607	27
CRB199409	SPH_357	781	952.734	30.3896	964.889	15.062	4.80434	0.963698	27.5465	197.943	MH	D_63	L_36	Male	MH_D63	B_1607	27
CRB199410	SPH_359	340	379.444	12.3554	396.261	9.76635	2.86735	0.698609	3.31795	67.9783	MH	D_63	L_36	Male	MH_D63	B_1607	27
CRB199411	SPH_360	651	811.575	30.4887	834.409	14.4587	4.4443	0.951774	20.7358	155.682	T	D_63	L_36	Male	T_D63	B_1607	27
CRB199414	SPH_363	604	723.087	24.1895	739.302	12.943	4.22998	0.944469	18.008	141.191	MH	D_63	L_37	Female	MH_D63	B_1607	28
CRB199416	SPH_365	644	846.297	36.0148	882.022	15.7074	4.02796	0.90514	10.5418	153.497	MH	D_63	L_37	Male	MH_D63	B_1607	28
CRB199417	SPH_366	645	832.033	36.4373	803.524	13.9697	4.49383	0.954353	21.9072	153.808	MH	D_63	L_37	Male	MH_D63	B_1607	28
CRB199420	SPH_369	589	728.745	28.4676	743.826	13.9084	4.02267	0.866085	7.46744	136.656	T	D_63	L_37	Male	T_D63	B_1607	28
CRB199421	SPH_370	615	781.468	31.6507	787.554	14.1269	4.06283	0.932274	14.7653	144.545	MH	D_63	L_37	Male	MH_D63	B_1607	28
CRB199423	SPH_372	643	852.1	38.7203	832.559	14.3637	3.9209	0.883208	8.56221	153.185	MH	D_63	L_38	Female	MH_D63	B_1607	27
CRB199425	SPH_374	688	842.158	28.321	862.628	14.2703	4.14048	0.928639	14.0132	167.385	MH	D_63	L_38	Male	MH_D63	B_1607	27
CRB199426	SPH_376	615	741.094	25.7848	752.039	13.1686	4.1396	0.928153	13.9185	144.545	MH	D_63	L_38	Male	MH_D63	B_1607	27
CRB199427	SPH_377	642	795.183	30.0655	792.773	13.6688	4.33815	0.933405	15.0161	152.874	T	D_63	L_38	Male	T_D63	B_1607	27
CRB199428	SPH_378	620	773.462	29.1796	794.824	14.1251	4.04942	0.932076	14.7224	146.076	MH	D_63	L_38	Male	MH_D63	B_1607	27
CRB199430	SPH_380	714	896.441	33.2461	896.574	14.574	4.49034	0.945985	18.5133	175.765	T	D_63	L_38	Male	T_D63	B_1607	27
CRB199432	SPH_383	666	867.029	37.2274	858.528	14.6375	5.03233	0.985878	70.8113	160.395	MH	D_63	L_39	Female	MH_D63	B_1607	28
CRB199433	SPH_384	638	747.172	23.9099	739.236	12.8209	4.80121	0.969673	32.9737	151.631	T	D_63	L_39	Female	T_D63	B_1607	28
CRB199434	SPH_385	754	918.321	29.3345	933.244	14.8671	4.46755	0.940058	16.6829	188.904	MH	D_63	L_39	Female	MH_D63	B_1607	28
CRB199435	SPH_388	424	523.794	24.2384	524.9	11.3278	3.128	0.769591	4.34012	89.7098	T	D_63	L_39	Male	T_D63	B_1607	28
CRB199437	SPH_391	667	798.75	25.21	828.195	14.1178	4.23541	0.935613	15.531	160.711	MH	D_63	L_39	Male	MH_D63	B_1607	28
CRB199438	SPH_393	646	737.929	20.0773	751.97	13.0809	4.80375	0.965828	29.2636	154.12	MH	D_63	L_40	Female	MH_D63	B_1607	27
CRB199439	SPH_394	637	850.09	38.1507	859.503	15.199	3.78788	0.903176	10.3281	151.321	MH	D_63	L_40	Female	MH_D63	B_1607	27
CRB199440	SPH_396	586	781.192	39.4112	747.958	13.6886	3.99888	0.868537	7.6067	135.754	MH	D_63	L_40	Male	MH_D63	B_1607	27
CRB199441	SPH_400	769	928.25	29.8168	914.916	14.233	4.80513	0.958446	24.0649	193.909	MH	D_63	L_40	Male	MH_D63	B_1607	27
CRB199442	SPH_401	696	837	26.8427	843.626	13.6928	4.13218	0.909674	11.071	169.95	T	D_63	L_40	Male	T_D63	B_1607	27
CRB199444	SPH_298	509	636.866	26.6689	661.537	12.9956	3.70254	0.908706	10.9537	113.212	MH	D_63	L_30	Male	MH_D63	B_1605	27
CRB199446	SPH_300	728	919.708	34.3857	917.454	14.758	4.52853	0.951843	20.7653	180.329	MH	D_63	L_31	Female	MH_D63	B_1605	26
CRB199449	SPH_303	647	720.327	17.3028	723.074	12.1515	4.4721	0.927171	13.7308	154.432	MH	D_63	L_31	Female	MH_D63	B_1605	26
CRB199450	SPH_305	700	791.591	19.2652	807.822	13.0773	4.46044	0.933979	15.1467	171.237	MH	D_63	L_31	Male	MH_D63	B_1605	26
CRB199452	SPH_307	698	839.479	27.309	844.673	13.8159	4.47942	0.942371	17.3522	170.593	MH	D_63	L_31	Male	MH_D63	B_1605	26
CRB199453	SPH_308	621	763.777	28.559	760.513	13.0015	3.88904	0.887575	8.89482	146.383	T	D_63	L_31	Male	T_D63	B_1605	26
CRB199454	SPH_309	576	771.032	37.1974	769.725	13.9323	4.05401	0.943344	17.6503	132.761	MH	D_63	L_31	Male	MH_D63	B_1605	26
CRB199456	SPH_312	687	855.385	31.328	852.679	14.1151	4.22778	0.927648	13.8214	167.066	MH	D_63	L_32	Female	MH_D63	B_1607	30
CRB199457	SPH_314	717	863.724	28.2614	860.624	13.8764	4.24782	0.915807	11.8774	176.74	MH	D_63	L_32	Female	MH_D63	B_1607	30
CRB199458	SPH_315	632	777.101	29.2224	762.316	12.8741	4.14052	0.92936	14.1563	149.773	MH	D_63	L_32	Female	MH_D63	B_1607	30
CRB199459	SPH_317	620	837.686	41.766	799.848	13.9263	4.01304	0.91233	11.4064	146.076	T	D_63	L_32	Male	T_D63	B_1607	30
CRB199460	SPH_318	501	609.011	23.6522	618.294	12.0541	3.69783	0.91498	11.762	110.937	MH	D_63	L_32	Male	MH_D63	B_1607	30
CRB199461	SPH_319	667	808.316	27.5901	817.365	13.8298	4.39303	0.930403	14.3685	160.711	MH	D_63	L_32	Male	MH_D63	B_1607	30
CRB199464	SPH_325	728	902	31.982	895.536	14.182	4.37922	0.926047	13.5222	180.329	T	D_63	L_33	Male	T_D63	B_1607	29
CRB199465	SPH_326	740	927	33.0109	933.052	14.8579	4.39549	0.940468	16.7978	184.271	MH	D_63	L_33	Male	MH_D63	B_1607	29
CRB199466	SPH_330	696	869.532	32.6827	853.353	14.1553	4.41786	0.938847	16.3524	169.95	MH	D_63	L_33	Male	MH_D63	B_1607	29
CRB199520	SPH_403	692	841.297	27.9158	854.816	13.9379	4.15319	0.901279	10.1296	168.666	MH	D_63	L_41	Female	MH_D63	B_1611	29
CRB199521	SPH_405	647	767.124	24.0399	777.235	12.9973	3.81486	0.87069	7.73334	154.432	MH	D_63	L_41	Female	MH_D63	B_1611	29
CRB199522	SPH_407	666	811.135	28.3531	803.871	13.2765	3.94403	0.89647	9.659	160.395	MH	D_63	L_41	Male	MH_D63	B_1611	29
CRB199523	SPH_409	509	634.833	26.871	647.268	12.399	3.35714	0.826465	5.76251	113.212	T	D_63	L_41	Male	T_D63	B_1611	29
CRB199525	SPH_411	741	886.47	28.0147	879.084	13.9367	4.65368	0.94743	19.0224	184.601	MH	D_63	L_41	Male	MH_D63	B_1611	29
CRB199527	SPH_413	463	565.615	25.0674	556.803	11.4602	3.87371	0.885948	8.76796	100.309	MH	D_63	L_42	Female	MH_D63	B_1611	29
CRB199529	SPH_415	712	868.024	29.043	879.973	14.4976	4.34338	0.932387	14.7901	175.116	T	D_63	L_42	Female	T_D63	B_1611	29
CRB199530	SPH_416	669	854.219	33.9543	860.745	14.6397	3.95965	0.895632	9.58149	161.343	MH	D_63	L_42	Female	MH_D63	B_1611	29
CRB199531	SPH_417	703	858.842	29.728	868.522	14.5695	5.01647	0.977312	44.0755	172.204	MH	D_63	L_42	Male	MH_D63	B_1611	29
CRB199532	SPH_418	733	849.438	23.9425	849.598	13.723	5.22329	0.981648	54.4896	181.969	MH	D_63	L_42	Male	MH_D63	B_1611	29
CRB199534	SPH_420	643	782.745	28.4676	776.318	13.3505	4.62271	0.959913	24.9454	153.185	T	D_63	L_42	Male	T_D63	B_1611	29
CRB199536	SPH_422	741	936.34	36.108	906.29	14.3682	4.60431	0.939163	16.4373	184.601	MH	D_63	L_42	Male	MH_D63	B_1611	29
CRB199537	SPH_424	522	618.761	22.1366	622.3	11.7448	4.0555	0.924463	13.2385	116.936	T	D_63	L_43	Female	T_D63	B_1611	29
CRB199538	SPH_427	647	903.677	46.544	864.362	14.7942	3.81754	0.868989	7.63292	154.432	MH	D_63	L_43	Female	MH_D63	B_1611	29
CRB199539	SPH_428	665	752.254	19.0837	761.533	12.7056	4.26467	0.911918	11.353	160.079	MH	D_63	L_43	Female	MH_D63	B_1611	29
CRB199540	SPH_430	723	873.976	28.3852	882.985	14.149	4.5882	0.953547	21.527	178.695	MH	D_63	L_43	Male	MH_D63	B_1611	29
CRB199541	SPH_431	569	746.16	34.6018	733.861	13.5458	3.30413	0.830089	5.88545	130.677	MH	D_63	L_43	Male	MH_D63	B_1611	29
CRB199542	SPH_434	622	762.778	27.3257	782.832	13.9271	3.77049	0.86019	7.15258	146.691	MH	D_63	L_44	Female	MH_D63	B_1611	28
CRB199543	SPH_439	621	795.561	32.4346	811.137	14.5167	3.84996	0.900805	10.0812	146.383	MH	D_63	L_44	Male	MH_D63	B_1611	28
CRB199544	SPH_441	552	718.374	32.4786	746.215	14.0719	3.52279	0.80817	5.21296	125.657	MH	D_63	L_44	Male	MH_D63	B_1611	28
CRB199546	SPH_443	657	791.298	25.9802	817.182	14.1657	4.12287	0.900461	10.0463	157.562	MH	D_63	L_45	Female	MH_D63	B_1611	28
CRB199547	SPH_444	722	929.574	37.0077	925.142	15.1443	4.56307	0.946817	18.803	178.369	MH	D_63	L_45	Female	MH_D63	B_1611	28
CRB199549	SPH_446	546	655.495	23.0193	675.405	12.7218	3.42195	0.827745	5.80536	123.898	MH	D_63	L_45	Male	MH_D63	B_1611	28
CRB199551	SPH_449	506	604.629	22.3937	610.547	11.8646	3.53363	0.860456	7.16621	112.358	T	D_63	L_45	Male	T_D63	B_1611	28
CRB199552	SPH_450	629	801.375	32.2752	806.931	14.0088	3.747	0.87566	8.04247	148.846	MH	D_63	L_45	Male	MH_D63	B_1611	28
CRB199554	SPH_453	550	666.838	26.7515	649.371	12.1462	4.71508	0.974839	39.7447	125.07	T	D_63	L_46	Female	T_D63	B_1611	27
CRB199556	SPH_456	450	615.362	37.6998	592.318	12.4549	3.67407	0.859128	7.09867	96.7412	MH	D_63	L_46	Female	MH_D63	B_1611	27
CRB199559	SPH_460	735	897.904	29.3612	926.515	15.1351	4.50253	0.925092	13.3497	182.626	MH	D_63	L_46	Male	MH_D63	B_1611	27
CRB199560	SPH_461	630	773.727	27.5188	798.81	13.8989	3.83529	0.891256	9.19593	149.155	MH	D_63	L_46	Male	MH_D63	B_1611	27
CRB199562	SPH_463	734	967.089	40.8291	945.586	15.3088	4.32862	0.920303	12.5475	182.297	MH	D_63	L_47	Female	MH_D63	B_1611	27
CRB199564	SPH_465	546	675.198	26.9543	696.692	13.1897	3.71665	0.876199	8.07746	123.898	MH	D_63	L_47	Female	MH_D63	B_1611	27
CRB199565	SPH_467	649	834.981	34.6623	844.774	14.7814	4.0957	0.909697	11.0738	155.056	MH	D_63	L_47	Male	MH_D63	B_1611	27
CRB199712	SPH_470	709	849.111	26.2529	869.619	14.2911	4.25639	0.915746	11.8688	174.143	MH	D_63	L_47	Male	MH_D63	B_1611	27
CRB199713	SPH_472	630	758.343	26.0069	765.143	13.2962	3.88084	0.861385	7.21424	149.155	MH	D_63	L_48	Female	MH_D63	B_1611	26
CRB199714	SPH_474	722	870.387	28.837	868.441	14.2018	4.93139	0.966261	29.6393	178.369	MH	D_63	L_48	Male	MH_D63	B_1611	26
CRB199715	SPH_475	555	702.258	30.0602	712.751	13.2058	3.73863	0.900586	10.0589	126.539	T	D_63	L_48	Male	T_D63	B_1611	26
CRB199716	SPH_478	615	769.8	31.0632	749.693	12.875	3.78817	0.892643	9.31468	144.545	MH	D_63	L_48	Male	MH_D63	B_1611	26
