# Supplementary material for: Discovery of Predictors of Mycoplasma hyopneumoniae Vaccine Response Efficiency in Pigs: 16S rRNA Gene Fecal Microbiota Analysis
Source: Microorganisms. 2020 Jul 29;8(8):1151. doi: 10.3390/microorganisms8081151 (PMC7464067; doi:10.3390/microorganisms8081151)
Supplement: Supplementary file 1 [file microorganisms-08-01151-s001.zip › Supplementary_information_revised/Table S3.xlsx]

## Sheet: D_49
sample-id	Observed	Chao1	se.chao1	ACE	se.ACE	Shannon	Simpson	InvSimpson	Fisher	ID	Vaccine	Day	Litter	Sex	Batch	Age_Weaning		Factor	Index	P-value
CRB190999	567	704.184	28.9797	696.289	12.8082	3.95135	0.879259	8.28222	129.67	SPH_009	T	D_49	L_01	Female	B_1602	28		Vaccine	Observed	0.762576		MH = vaccinated
CRB191000	590	685.168	20.3016	715.815	12.947	4.05328	0.906457	10.6902	136.515	SPH_021	MH	D_49	L_03	Male	B_1602	27		Age_Weaning	Observed	0.403913		T = Control (Non-vaccinated)
CRB191001	650	725.624	16.9702	746.121	12.7694	4.98291	0.982365	56.7056	154.849	SPH_045	T	D_49	L_05	Male	B_1602	27		Batch	Observed	8.53e-05 ***
CRB191002	670	818.093	29.8487	800.146	13.4249	4.57863	0.939244	16.4593	161.113	SPH_080	MH	D_49	L_09	Male	B_1602	25		Sex	Observed	0.572867
CRB191009	550	693.111	29.6675	692.488	12.7612	3.58853	0.821545	5.60364	124.676	SPH_010	MH	D_49	L_01	Female	B_1602	28		Litter	Observed	0.000399 ***
CRB191010	640	769.198	26.2649	773.79	13.2935	4.25763	0.922043	12.8276	151.746	SPH_011	MH	D_49	L_02	Male	B_1602	27
CRB191011	598	742.719	30.0164	722.506	12.595	4.00858	0.894178	9.44982	138.92	SPH_012	MH	D_49	L_02	Male	B_1602	27		Vaccine	Chao1	0.564234
CRB191012	633	806.462	35.8907	763.097	13.1598	4.59012	0.954148	21.8093	149.585	SPH_015	T	D_49	L_02	Male	B_1602	27		Age_Weaning	Chao1	0.724122
CRB191013	526	721.763	39.8071	691.503	13.2043	3.51438	0.861824	7.23713	117.722	SPH_029	T	D_49	L_03	Female	B_1602	27		Batch	Chao1	0.000394 ***
CRB191014	543	752.618	42.0425	721.317	13.9387	3.91851	0.927661	13.8238	122.636	SPH_032	MH	D_49	L_04	Male	B_1602	27		Sex	Chao1	0.262118
CRB191015	654	789.378	26.4129	814.027	14.1609	4.39866	0.945711	18.42	156.096	SPH_033	MH	D_49	L_04	Male	B_1602	27		Litter	Chao1	0.001940 **
CRB191016	635	720.564	18.8493	739.023	12.7601	4.70916	0.963593	27.4673	150.202	SPH_034	MH	D_49	L_04	Female	B_1602	27
CRB191017	715	831.036	23.9343	829.48	13.6296	5.14577	0.979958	49.8946	175.479	SPH_038	T	D_49	L_04	Female	B_1602	27		Vaccine	ACE	0.714048
CRB191018	628	793.012	34.1353	764.123	13.5027	4.75601	0.966919	30.2292	148.047	SPH_042	MH	D_49	L_05	Male	B_1602	27		Age_Weaning	ACE	0.775208
CRB191019	651	755.757	22.1702	769.842	13.1758	4.85843	0.97568	41.1192	155.161	SPH_046	MH	D_49	L_05	Female	B_1602	27		Batch	ACE	0.000282 ***
CRB191021	644	760.059	23.575	781.892	13.5675	4.32051	0.918489	12.2683	152.985	SPH_053	MH	D_49	L_06	Male	B_1602	27		Sex	ACE	0.22083
CRB191023	628	735.703	23.1746	742.235	13.0307	4.45984	0.930031	14.2921	148.047	SPH_058	MH	D_49	L_06	Female	B_1602	27		Litter	ACE	0.001516 **
CRB191024	670	798.68	24.9592	825.951	14.0786	4.48573	0.932231	14.756	161.113	SPH_070	MH	D_49	L_08	Male	B_1602	26
CRB191025	51	97.4286	25.5866	96.8565	5.06117	1.74334	0.781927	4.58562	7.00669	SPH_074	MH	D_49	L_08	Female	B_1602	26		Vaccine	Shannon	0.496
CRB191026	690	842.257	29.2716	849.308	14.122	4.79613	0.958849	24.3007	167.451	SPH_078	T	D_49	L_08	Female	B_1602	26		Age_Weaning	Shannon	0.125
CRB191027	620	731.462	22.9216	748.925	13.1336	4.06855	0.892356	9.28987	145.597	SPH_079	T	D_49	L_08	Female	B_1602	26		Batch	Shannon	3.71e-10 ***
CRB191028	555	686.429	27.1611	712.38	13.5478	3.88371	0.894646	9.49182	126.139	SPH_084	MH	D_49	L_09	Female	B_1602	25		Sex	Shannon	0.134
CRB191029	547	667.573	26.0841	666.676	12.4384	3.91266	0.91779	12.164	123.801	SPH_085	T	D_49	L_09	Female	B_1602	25		Litter	Shannon	3.09e-06 ***
CRB191032	590	753	33.808	725.165	13.0992	4.20684	0.904598	10.482	136.515	SPH_004	MH	D_49	L_01	Male	B_1602	28
CRB191033	624	719.91	21.298	721.348	12.6016	4.43475	0.928252	13.9378	146.82	SPH_016	MH	D_49	L_02	Female	B_1602	27		Vaccine	Simpson	0.14713
CRB191034	622	770.343	29.2583	779.382	13.6245	4.26991	0.928459	13.978	146.208	SPH_018	MH	D_49	L_02	Female	B_1602	27		Age_Weaning	Simpson	0.54674
CRB191035	621	812.149	35.986	804.345	14.0074	3.99803	0.891982	9.25768	145.902	SPH_020	T	D_49	L_02	Female	B_1602	27		Batch	Simpson	1.98e-11 ***
CRB191036	499	611.483	24.7382	621.65	12.2821	3.74062	0.898214	9.82454	110.035	SPH_023	MH	D_49	L_03	Male	B_1602	27		Sex	Simpson	0.00853 **
CRB191037	557	740.867	34.5355	762.918	14.5764	3.50165	0.871812	7.80106	126.726	SPH_026	MH	D_49	L_03	Female	B_1602	27		Litter	Simpson	6.92e-08 ***
CRB191038	446	604.182	35.0226	588.847	12.2378	3.18463	0.814444	5.38922	95.37	SPH_028	MH	D_49	L_03	Female	B_1602	27
CRB191039	682	798.841	23.9513	794.1	12.858	4.50689	0.939298	16.4739	164.907	SPH_030	T	D_49	L_03	Female	B_1602	27
CRB191040	676	838.991	31.1402	836.235	14.0094	4.37323	0.915143	11.7845	163.006	SPH_040	T	D_49	L_04	Female	B_1602	27
CRB191041	533	620.073	20.8147	623.889	12.0724	4.56494	0.965445	28.9397	119.739	SPH_044	MH	D_49	L_05	Male	B_1602	27
CRB191042	680	821.127	27.3169	838.327	14.0105	4.35683	0.929104	14.1051	164.272	SPH_050	T	D_49	L_05	Female	B_1602	27
CRB191043	571	665.611	21.6423	666.362	12.0676	4.36779	0.953134	21.3373	130.853	SPH_051	MH	D_49	L_06	Male	B_1602	27
CRB191044	619	777.155	30.8948	783.817	13.6743	4.35217	0.936518	15.7525	145.291	SPH_061	MH	D_49	L_07	Male	B_1602	26
CRB191045	667	816.515	29.5872	813.654	13.8264	4.82275	0.965065	28.625	160.168	SPH_064	MH	D_49	L_07	Male	B_1602	26
CRB191046	685	829.082	27.5119	845.509	14.2398	4.56105	0.945168	18.2374	165.859	SPH_066	MH	D_49	L_07	Female	B_1602	26
CRB191047	579	691.958	24.4014	694.242	12.6556	4.23647	0.909667	11.0702	133.229	SPH_068	MH	D_49	L_07	Female	B_1602	26
CRB191048	775	912.462	26.0256	920.053	14.2475	4.97925	0.971288	34.8292	195.221	SPH_069	T	D_49	L_07	Female	B_1602	26
CRB191049	533	608.957	18.1829	616.361	11.3994	3.83732	0.898479	9.85021	119.739	SPH_072	MH	D_49	L_08	Male	B_1602	26
CRB191051	655	848.611	35.6719	844.63	14.4426	4.28908	0.926692	13.641	156.408	SPH_086	MH	D_49	L_09	Female	B_1602	25
CRB191052	574	670.486	23.0981	653.498	11.9498	4.27408	0.912609	11.4429	131.743	SPH_088	MH	D_49	L_09	Female	B_1602	25
CRB191053	672	832.842	30.4559	835.826	13.9277	4.11525	0.875086	8.0055	161.743	SPH_089	T	D_49	L_09	Female	B_1602	25
CRB191110	627	741.031	24.381	736.855	12.6504	4.76109	0.969557	32.848	147.74	SPH_164	MH	D_49	L_17	Male	B_1604	27
CRB191111	663	800.439	27.4625	810.815	13.9939	5.01759	0.980291	50.7385	158.912	SPH_166	MH	D_49	L_17	Male	B_1604	27
CRB191126	634	732.147	21.5623	735.396	12.7509	4.80149	0.970616	34.0324	149.893	SPH_093	MH	D_49	L_10	Male	B_1604	30
CRB191127	472	571.452	23.7228	567.423	11.5084	4.21557	0.954883	22.1647	102.493	SPH_097	MH	D_49	L_10	Female	B_1604	30
CRB191128	751	854.612	21.2046	868.504	13.8099	5.06185	0.968386	31.6313	187.244	SPH_110	MH	D_49	L_11	Female	B_1604	28
CRB191129	633	761.054	27.075	754.239	13.2931	4.56098	0.937714	16.0549	149.585	SPH_168	T	D_49	L_17	Male	B_1604	27
CRB191130	802	978.75	32.594	960.858	14.843	5.21181	0.977727	44.8966	204.322	SPH_183	MH	D_49	L_19	Male	B_1604	24
CRB191151	534	642.111	23.9349	654.861	12.5821	4.45868	0.964242	27.9659	120.028	SPH_090	T	D_49	L_10	Male	B_1604	30
CRB191152	694	859.948	32.6904	831.835	13.7153	4.7177	0.958446	24.065	168.728	SPH_094	T	D_49	L_10	Male	B_1604	30
CRB191153	617	752.625	28.6364	738.6	13.0699	4.62406	0.96377	27.6012	144.681	SPH_096	MH	D_49	L_10	Male	B_1604	30
CRB191154	721	890.804	33.1842	865.62	14.0596	4.74786	0.95086	20.3501	177.423	SPH_123	MH	D_49	L_13	Female	B_1604	27
CRB191155	550	629.784	19.1593	636.709	12.0463	4.2904	0.925847	13.4857	124.676	SPH_130	T	D_49	L_13	Male	B_1604	27
CRB191156	745	845.667	21.3828	841.314	13.1851	4.8496	0.956157	22.8084	185.267	SPH_134	T	D_49	L_14	Male	B_1604	28
CRB191157	671	771.564	22.4115	763.354	12.8565	4.93029	0.971948	35.6485	161.428	SPH_138	MH	D_49	L_14	Male	B_1604	28
CRB191159	771	886	23.7203	877.314	13.6072	5.16807	0.976329	42.2461	193.884	SPH_152	T	D_49	L_16	Male	B_1604	26
CRB191160	708	837.414	25.9873	836.82	13.7409	4.82713	0.962289	26.5171	173.219	SPH_153	MH	D_49	L_16	Male	B_1604	26
CRB191161	674	800.561	26.39	791.977	13.3096	4.8246	0.96743	30.7035	162.374	SPH_155	MH	D_49	L_16	Male	B_1604	26
CRB191162	578	670.4	20.9772	676.516	12.2413	4.38293	0.949395	19.761	132.931	SPH_162	MH	D_49	L_16	Female	B_1604	26
CRB191163	657	767.743	23.4343	774.595	13.3551	4.54218	0.929152	14.1147	157.033	SPH_170	MH	D_49	L_17	Female	B_1604	27
CRB191164	822	957.107	25.3166	964.512	14.4197	4.96044	0.960429	25.2709	211.151	SPH_176	MH	D_49	L_18	Female	B_1604	27
CRB191165	733	934.01	37.6454	898.243	14.4326	4.87897	0.967302	30.5832	181.332	SPH_178	MH	D_49	L_18	Female	B_1604	27
CRB191166	778	976.425	34.7719	975.341	15.3286	4.82442	0.966802	30.1226	196.226	SPH_189	MH	D_49	L_20	Male	B_1604	25
CRB191167	846	1000.25	27.7172	1010.36	15.03	5.31209	0.982604	57.4855	219.441	SPH_190	T	D_49	L_20	Male	B_1604	25
CRB191168	790	954.008	29.8601	946.015	14.3108	4.89355	0.967339	30.6171	200.261	SPH_195	MH	D_49	L_20	Female	B_1604	25
CRB191169	664	788.706	25.8246	781.329	13.1664	4.62374	0.953106	21.3245	159.226	SPH_196	MH	D_49	L_20	Female	B_1604	25
CRB191175	519	614.011	21.6507	630.025	12.2492	4.29125	0.950514	20.2079	115.715	SPH_092	MH	D_49	L_10	Male	B_1604	30
CRB191176	514	608.639	21.2462	630.704	12.2551	4.21616	0.951161	20.4755	114.288	SPH_098	MH	D_49	L_10	Female	B_1604	30
CRB191177	677	780.78	21.6896	786.431	12.8809	4.54009	0.944419	17.9918	163.322	SPH_101	MH	D_49	L_11	Male	B_1604	28
CRB191178	749	936.736	35.0076	909.453	14.514	4.99267	0.975118	40.1899	186.584	SPH_103	MH	D_49	L_11	Male	B_1604	28
CRB191179	611	720.326	24.2086	714.101	12.5969	4.51077	0.946544	18.7071	142.854	SPH_104	T	D_49	L_11	Male	B_1604	28
CRB191180	676	798.308	25.3198	798.399	13.5484	4.63917	0.941598	17.1228	163.006	SPH_106	T	D_49	L_11	Male	B_1604	28
CRB191181	665	822.414	32.2437	798.029	13.6406	4.94687	0.972026	35.7472	159.54	SPH_113	MH	D_49	L_12	Male	B_1604	28
CRB191182	655	827.333	33.1045	832.83	14.4401	4.58721	0.949073	19.636	156.408	SPH_116	MH	D_49	L_12	Female	B_1604	28
CRB191183	719	845.391	25.2976	850.039	13.8597	5.08779	0.976415	42.3999	176.774	SPH_118	MH	D_49	L_12	Female	B_1604	28
CRB191184	663	778.5	24.3674	768.895	12.8006	4.46802	0.931414	14.5802	158.912	SPH_120	T	D_49	L_12	Female	B_1604	28
CRB191185	624	742.124	24.6017	745.312	12.8221	4.11504	0.903989	10.4155	146.82	SPH_122	T	D_49	L_13	Female	B_1604	27
CRB191186	626	732.144	23.157	728.01	12.4594	4.26627	0.916406	11.9626	147.434	SPH_125	MH	D_49	L_13	Female	B_1604	27
CRB191187	673	803.591	26.2271	809.838	13.643	4.79391	0.96047	25.2976	162.059	SPH_128	MH	D_49	L_13	Male	B_1604	27
CRB191188	705	834.412	25.5296	842.702	13.7817	4.69307	0.955549	22.4965	172.254	SPH_140	T	D_49	L_14	Male	B_1604	28
CRB191189	721	829.673	22.9956	824.893	13.4601	5.02524	0.9687	31.9485	177.423	SPH_149	MH	D_49	L_15	Male	B_1604	27
CRB191190	580	677.923	22.1478	679.658	12.2366	4.36312	0.949065	19.6329	133.527	SPH_151	T	D_49	L_15	Male	B_1604	27
CRB191191	666	845.696	36.7707	803.587	13.8142	4.67293	0.954565	22.0095	159.854	SPH_157	MH	D_49	L_16	Male	B_1604	26
CRB191192	653	752.286	21.9664	750.546	12.8441	4.83478	0.963759	27.5929	155.784	SPH_161	MH	D_49	L_16	Female	B_1604	26
CRB191193	705	856.724	29.7688	854.188	14.25	5.06927	0.975885	41.4685	172.254	SPH_172	T	D_49	L_18	Male	B_1604	27
CRB191194	759	863.786	21.5023	865.463	13.609	4.932	0.957466	23.5107	189.891	SPH_173	MH	D_49	L_18	Male	B_1604	27
CRB191195	575	658.333	19.5248	661.921	11.9556	4.37071	0.949651	19.8613	132.039	SPH_181	MH	D_49	L_19	Male	B_1604	24
CRB191196	600	684.697	19.4644	692.932	12.37	4.47393	0.949319	19.7315	139.523	SPH_185	MH	D_49	L_19	Male	B_1604	24
CRB191197	612	739.866	26.669	735.814	12.8969	4.2229	0.92524	13.376	143.158	SPH_188	T	D_49	L_19	Female	B_1604	24
CRB191198	777	916.585	27.0903	903.673	13.7914	5.1949	0.984477	64.4192	195.891	SPH_193	MH	D_49	L_20	Male	B_1604	25
CRB191199	709	886.66	34.0835	859.824	14.0981	4.72851	0.953785	21.6379	173.542	SPH_115	MH	D_49	L_12	Male	B_1604	28
CRB191200	602	719.884	24.1656	748.497	13.7663	4.43525	0.95211	20.8812	140.127	SPH_136	MH	D_49	L_14	Male	B_1604	28
CRB191201	504	578.795	19.1191	578.773	11.5655	4.66259	0.971827	35.4945	111.448	SPH_139	MH	D_49	L_14	Male	B_1604	28
CRB191202	820	990.423	30.7464	981.258	14.7103	5.08558	0.961826	26.1955	210.464	SPH_141	MH	D_49	L_14	Female	B_1604	28
CRB191203	727	822.975	20.4696	829.427	13.4179	4.86958	0.963567	27.4473	179.374	SPH_143	MH	D_49	L_15	Male	B_1604	27
CRB191204	636	784.859	30.402	769.482	13.2408	4.21944	0.899456	9.9459	150.51	SPH_147	MH	D_49	L_15	Male	B_1604	27
CRB191205	736	850.595	23.7107	844.6	13.3656	4.8142	0.941119	16.9833	182.313	SPH_159	T	D_49	L_16	Female	B_1604	26
CRB191206	480	607.394	28.9346	597.902	11.9503	4.2833	0.962064	26.3603	104.712	SPH_163	MH	D_49	L_17	Male	B_1604	27
CRB191207	777	953.75	32.594	941.76	14.7339	5.04559	0.964366	28.063	195.891	SPH_175	MH	D_49	L_18	Female	B_1604	27
CRB191208	763	932.512	30.8096	940.126	14.8524	4.958	0.975022	40.0359	191.219	SPH_187	MH	D_49	L_19	Female	B_1604	24
CRB191209	751	867.638	23.7639	863.523	13.6012	4.98258	0.963743	27.5813	187.244	SPH_205	MH	D_49	L_21	Male	B_1605	31
CRB191211	540	673.036	28.5718	667.316	12.6083	3.82345	0.903399	10.3518	121.765	SPH_220	MH	D_49	L_23	Female	B_1605	29
CRB191212	683	874.01	36.3781	843.445	14.2555	4.81997	0.972262	36.0523	165.224	SPH_226	MH	D_49	L_23	Male	B_1605	29
CRB191213	666	786.931	24.4172	797.588	13.3558	4.4133	0.929803	14.2457	159.854	SPH_233	MH	D_49	L_24	Male	B_1605	29
CRB191215	759	888.127	24.3907	909.129	14.3812	5.04095	0.97989	49.7254	189.891	SPH_270	MH	D_49	L_28	Female	B_1605	28
CRB191216	595	722.53	27.7449	709.144	12.8222	4.46226	0.936558	15.7624	138.017	SPH_272	MH	D_49	L_28	Female	B_1605	28
CRB191217	773	932.757	28.7157	952.81	14.9039	4.91268	0.966866	30.1803	194.552	SPH_276	MH	D_49	L_28	Male	B_1605	28
CRB191218	634	782.78	29.7102	789.049	14.0978	4.46912	0.943382	17.6623	149.893	SPH_282	MH	D_49	L_29	Female	B_1605	28
CRB191219	728	943.058	39.1441	915.807	14.887	4.84528	0.960368	25.2324	179.7	SPH_288	MH	D_49	L_29	Male	B_1605	28
CRB191220	573	720.439	31.1495	715.934	13.2936	4.63058	0.962385	26.5849	131.446	SPH_303	MH	D_49	L_31	Female	B_1605	26
CRB191221	656	795.047	27.707	794.771	13.5289	4.53272	0.962079	26.3705	156.72	SPH_307	MH	D_49	L_31	Male	B_1605	26
CRB191222	551	670.179	26.2524	675.103	12.9409	4.48178	0.948854	19.5519	124.968	SPH_308	T	D_49	L_31	Male	B_1605	26
CRB191223	700	879.653	34.2859	850.86	13.8786	4.35505	0.926238	13.5572	170.648	SPH_199	MH	D_49	L_21	Female	B_1605	31
CRB191224	739	874.595	26.923	869.81	13.988	4.89301	0.964764	28.3798	183.296	SPH_206	MH	D_49	L_21	Male	B_1605	31
CRB191225	668	800.486	26.4534	808.077	13.6398	4.48872	0.937921	16.1084	160.483	SPH_207	MH	D_49	L_22	Female	B_1605	30
CRB191226	536	671.625	28.6363	669.706	12.5867	3.47764	0.852988	6.80215	120.606	SPH_219	MH	D_49	L_23	Female	B_1605	29
CRB191227	685	813.259	25.5228	826.949	13.8789	4.47566	0.924737	13.2867	165.859	SPH_222	T	D_49	L_23	Female	B_1605	29
CRB191228	659	821.991	31.1402	824.523	14.0752	4.26436	0.925514	13.4253	157.659	SPH_225	MH	D_49	L_23	Male	B_1605	29
CRB191229	594	716.624	25.066	744.679	13.7305	4.16802	0.924154	13.1846	137.716	SPH_231	MH	D_49	L_24	Female	B_1605	29
CRB191230	700	874.345	32.4811	875.761	14.4841	4.56972	0.948685	19.4874	170.648	SPH_235	MH	D_49	L_24	Male	B_1605	29
CRB191231	444	544.962	23.5828	553.473	11.4704	3.61861	0.903456	10.3579	94.8278	SPH_236	T	D_49	L_24	Male	B_1605	29
CRB191232	620	762.563	29.8547	747.15	13.2287	4.45166	0.932163	14.7411	145.597	SPH_238	MH	D_49	L_25	Female	B_1605	28
CRB191233	715	880.347	30.4208	886.438	14.325	4.43539	0.932615	14.8402	175.479	SPH_244	MH	D_49	L_25	Male	B_1605	28
CRB191234	577	704.991	26.0151	719.887	12.9835	3.77974	0.857286	7.00703	132.634	SPH_263	T	D_49	L_27	Female	B_1605	28
CRB191235	549	685.619	29.1651	676.202	12.618	4.20538	0.94094	16.932	124.384	SPH_264	MH	D_49	L_27	Male	B_1605	28
CRB191237	698	921.028	39.7437	907.611	15.0633	4.60646	0.962154	26.4227	170.007	SPH_280	MH	D_49	L_29	Female	B_1605	28
CRB191238	646	852.022	39.5787	828.081	14.4525	4.87149	0.98032	50.8142	153.606	SPH_283	T	D_49	L_29	Female	B_1605	28
CRB191239	514	589.98	17.8396	607.016	11.5876	3.65342	0.878858	8.2548	114.288	SPH_286	MH	D_49	L_29	Male	B_1605	28
CRB191240	567	736.037	34.6663	719.677	13.2579	4.04544	0.928456	13.9773	129.67	SPH_292	T	D_49	L_30	Female	B_1605	27
CRB191241	603	727.128	25.298	740.222	13.0147	4.13608	0.909667	11.0701	140.429	SPH_294	MH	D_49	L_30	Female	B_1605	27
CRB191242	537	638.753	22.4322	652.739	12.4149	4.22674	0.941118	16.9832	120.896	SPH_296	MH	D_49	L_30	Male	B_1605	27
CRB191243	497	588.57	21.3601	603.297	11.8994	4.2595	0.955506	22.475	109.471	SPH_298	MH	D_49	L_30	Male	B_1605	27
CRB191244	522	605.583	20.0644	610.872	11.7519	4.17538	0.9312	14.5348	116.574	SPH_300	MH	D_49	L_31	Female	B_1605	26
CRB191245	529	700	34.5116	699.898	13.1741	3.92685	0.929481	14.1805	118.585	SPH_305	MH	D_49	L_31	Male	B_1605	26
CRB191246	499	598.452	23.7228	588.575	11.5004	4.01886	0.918446	12.2618	110.035	SPH_309	MH	D_49	L_31	Male	B_1605	26
CRB191247	629	728.333	21.3097	743.505	13.0189	4.56729	0.948372	19.3693	148.355	SPH_201	T	D_49	L_21	Female	B_1605	31
CRB191248	703	859.676	30.062	856.393	14.1154	4.7473	0.955424	22.4336	171.611	SPH_202	MH	D_49	L_21	Female	B_1605	31
CRB191249	586	710.366	25.8371	719.051	13.007	4.0703	0.909766	11.0823	135.317	SPH_209	MH	D_49	L_22	Female	B_1605	30
CRB191250	651	790.508	26.8482	826.131	14.3681	4.55667	0.958198	23.9224	155.161	SPH_211	T	D_49	L_22	Female	B_1605	30
CRB191251	591	707.406	24.8969	709.192	12.6027	4.33506	0.939141	16.4315	136.815	SPH_215	MH	D_49	L_22	Male	B_1605	30
CRB191252	646	762.059	23.575	778.372	13.3633	4.21714	0.917519	12.124	153.606	SPH_217	T	D_49	L_22	Male	B_1605	30
CRB191253	573	652.104	18.2101	669.163	12.2583	4.21	0.928161	13.92	131.446	SPH_229	MH	D_49	L_24	Female	B_1605	29
CRB191254	424	503.246	20.569	501.359	10.6911	3.91563	0.943706	17.7638	89.4511	SPH_237	MH	D_49	L_24	Male	B_1605	29
CRB191255	623	760.021	28.3548	752.945	13.1642	4.25975	0.90626	10.6678	146.514	SPH_242	MH	D_49	L_25	Female	B_1605	28
CRB191256	556	704.348	30.5978	707.978	13.3038	4.16989	0.943897	17.8244	126.432	SPH_243	T	D_49	L_25	Female	B_1605	28
CRB191257	636	775.36	29.1535	751.321	12.8265	4.31211	0.927447	13.7831	150.51	SPH_246	MH	D_49	L_25	Male	B_1605	28
CRB191258	684	817.128	26.1937	821.347	13.5469	4.5571	0.938978	16.3875	165.542	SPH_248	T	D_49	L_25	Male	B_1605	28
CRB191259	518	667.143	32.867	642.949	12.3764	4.06247	0.929784	14.2418	115.43	SPH_249	MH	D_49	L_26	Female	B_1605	28
CRB191260	513	629	25.2512	647.133	12.7017	4.06242	0.937313	15.9523	114.003	SPH_251	MH	D_49	L_26	Female	B_1605	28
CRB191261	787	924.9	25.707	937.62	14.4897	5.0106	0.974312	38.9285	199.25	SPH_253	MH	D_49	L_26	Female	B_1605	28
CRB191262	509	610.926	23.5213	617.716	12.1824	4.05809	0.917385	12.1044	112.865	SPH_254	T	D_49	L_26	Female	B_1605	28
CRB191263	616	684.491	16.3919	693.537	12.1351	4.38841	0.922149	12.845	144.376	SPH_257	MH	D_49	L_26	Male	B_1605	28
CRB191264	668	782.191	23.7017	793.809	13.4905	4.75106	0.960996	25.6381	160.483	SPH_267	MH	D_49	L_27	Male	B_1605	28
CRB191265	552	699.128	31.5358	679.829	12.5522	3.90468	0.874411	7.96246	125.261	SPH_268	T	D_49	L_27	Male	B_1605	28
CRB191266	605	705.879	22.6497	707.406	12.8279	5.0426	0.983245	59.6844	141.034	SPH_273	T	D_49	L_28	Female	B_1605	28
CRB191267	642	767.692	25.0824	794.702	13.8902	4.81342	0.969725	33.0306	152.365	SPH_285	MH	D_49	L_29	Female	B_1605	28
CRB191268	680	831.391	29.3525	836.724	14.0127	4.62091	0.949044	19.625	164.272	SPH_291	MH	D_49	L_30	Female	B_1605	27
CRB191290	681	796.528	24.1346	795.555	13.2497	4.68065	0.948832	19.5433	164.589	SPH_326	MH	D_49	L_33	Male	B_1607	29
CRB191291	755	895.661	27.073	895.669	14.1917	5.13042	0.979573	48.9556	188.566	SPH_344	MH	D_49	L_35	Female	B_1607	28
CRB191292b	712	855.343	28.4999	844.729	13.8253	5.01214	0.977519	44.4819	174.51	SPH_345	MH	D_49	L_35	Female	B_1607	28
CRB191293	698	838.358	27.9751	832.973	13.7057	4.91387	0.970614	34.0301	170.007	SPH_359	MH	D_49	L_36	Male	B_1607	27
CRB191294	660	781.537	24.2514	801.3	13.7048	4.49845	0.94966	19.8651	157.972	SPH_365	MH	D_49	L_37	Male	B_1607	28
CRB191343	614	805.519	35.5559	830.638	14.9693	3.97412	0.893335	9.37511	143.767	SPH_325	T	D_49	L_33	Male	B_1607	29
CRB191344	535	676.94	30.1407	670.929	12.7363	3.99551	0.91545	11.8274	120.317	SPH_330	MH	D_49	L_33	Male	B_1607	29
CRB191345	683	831.091	28.8618	829.23	13.9303	4.62178	0.946659	18.7475	165.224	SPH_350	MH	D_49	L_35	Male	B_1607	28
CRB191346	583	716.036	28.5718	702.023	12.717	4.24277	0.928094	13.907	134.421	SPH_357	MH	D_49	L_36	Male	B_1607	27
CRB191347	588	663.842	17.3635	687.005	12.2481	4.36904	0.950213	20.0855	135.916	SPH_360	T	D_49	L_36	Male	B_1607	27
CRB191348	624	763.071	27.3821	772.72	13.3153	3.78661	0.852685	6.7882	146.82	SPH_361	MH	D_49	L_37	Female	B_1607	28
CRB191349	728	881.75	28.1034	906.089	14.6916	4.75452	0.965008	28.5783	179.7	SPH_363	MH	D_49	L_37	Female	B_1607	28
CRB191350	780	999.6	36.9862	1007.65	15.8651	4.7172	0.958079	23.8546	196.896	SPH_366	MH	D_49	L_37	Male	B_1607	28
CRB191351	803	955.468	26.8935	989.001	15.1673	4.7634	0.95391	21.6969	204.662	SPH_369	T	D_49	L_37	Male	B_1607	28
CRB191352	605	778.379	33.9232	788.136	14.3176	4.34388	0.94584	18.4639	141.034	SPH_370	MH	D_49	L_37	Male	B_1607	28
CRB191353	707	884.24	32.0141	895.527	14.8718	4.22965	0.924394	13.2265	172.897	SPH_372	MH	D_49	L_38	Female	B_1607	27
CRB191354	508	665.205	33.8492	653.974	12.8251	3.95127	0.933033	14.9326	112.581	SPH_376	MH	D_49	L_38	Male	B_1607	27
CRB191355	577	698.129	26.4977	687.179	12.5106	4.22927	0.933804	15.1067	132.634	SPH_377	T	D_49	L_38	Male	B_1607	27
CRB191356	577	715.033	28.7656	711.7	12.9316	4.21036	0.940259	16.739	132.634	SPH_378	MH	D_49	L_38	Male	B_1607	27
CRB191357	638	784.143	27.9896	802.009	13.8375	4.1395	0.925644	13.4487	151.128	SPH_380	T	D_49	L_38	Male	B_1607	27
CRB191358	780	944.628	29.1125	972.253	15.161	4.94594	0.970986	34.466	196.896	SPH_383	MH	D_49	L_39	Female	B_1607	28
CRB191359	684	853.351	31.6862	856.811	14.4527	4.70879	0.965002	28.5727	165.542	SPH_384	T	D_49	L_39	Female	B_1607	28
CRB191360	633	876.833	45.1107	846.47	14.7533	4.1734	0.936444	15.7342	149.585	SPH_385	MH	D_49	L_39	Female	B_1607	28
CRB191361	612	755.058	28.5287	771.122	13.7689	4.18141	0.921435	12.7283	143.158	SPH_391	MH	D_49	L_39	Male	B_1607	28
CRB191362	761	943.782	32.2417	963.048	15.4018	4.81102	0.966536	29.8826	190.555	SPH_393	MH	D_49	L_40	Female	B_1607	27
CRB191363	732	949.645	37.8589	960.345	15.6274	4.60474	0.949169	19.6731	181.005	SPH_394	MH	D_49	L_40	Female	B_1607	27
CRB191364	737	914.24	32.0141	927.52	15.1504	4.67477	0.955675	22.5606	182.64	SPH_396	MH	D_49	L_40	Male	B_1607	27
CRB191365	773	943.407	30.4416	962.716	15.2936	5.00331	0.976259	42.1218	194.552	SPH_400	MH	D_49	L_40	Male	B_1607	27
CRB191366	714	871.128	28.3064	911.765	15.1102	4.79973	0.973579	37.8484	175.156	SPH_401	T	D_49	L_40	Male	B_1607	27
CRB191367	572	683.417	23.6561	691.785	12.3424	3.78807	0.885509	8.7343	131.149	SPH_310	T	D_49	L_32	Female	B_1607	30
CRB191368	568	743.011	34.8051	739.121	13.6232	4.10116	0.940704	16.8645	129.965	SPH_312	MH	D_49	L_32	Female	B_1607	30
CRB191369	626	751.203	24.6965	789.495	13.9829	4.19567	0.916242	11.9392	147.434	SPH_314	MH	D_49	L_32	Female	B_1607	30
CRB191370	713	902.452	33.6247	927.867	15.42	4.4027	0.939666	16.5745	174.833	SPH_315	MH	D_49	L_32	Female	B_1607	30
CRB191371	648	837.031	36.0823	816.814	13.9942	4.14039	0.918701	12.3002	154.227	SPH_317	T	D_49	L_32	Male	B_1607	30
CRB191372	569	754.671	37.3288	731.524	13.4109	4.23963	0.944906	18.1508	130.261	SPH_318	MH	D_49	L_32	Male	B_1607	30
CRB191373	681	880.198	36.6639	863.447	14.5226	4.27644	0.926081	13.5284	164.589	SPH_319	MH	D_49	L_32	Male	B_1607	30
CRB191374	511	672.384	34.5568	653.904	12.7442	3.83638	0.888351	8.95662	113.434	SPH_331	MH	D_49	L_34	Female	B_1607	29
CRB191375	516	657.041	31.0844	644.444	12.4823	4.19295	0.936631	15.7807	114.858	SPH_334	T	D_49	L_34	Female	B_1607	29
CRB191376	528	656.693	27.5028	659.961	12.4985	4.14989	0.938488	16.2569	118.298	SPH_335	MH	D_49	L_34	Female	B_1607	29
CRB191377	732	995.02	46.3065	943.922	15.1087	4.46568	0.928448	13.9759	181.005	SPH_336	MH	D_49	L_34	Female	B_1607	29
CRB191378	551	639.228	19.9661	654.511	12.2199	4.12139	0.923305	13.0387	124.968	SPH_339	MH	D_49	L_34	Male	B_1607	29
CRB191379	787	966.19	32.2155	966.715	15.1807	5.03662	0.971452	35.029	199.25	SPH_347	MH	D_49	L_35	Male	B_1607	28
CRB191380	642	769.551	25.3066	783.018	13.2943	4.24495	0.928059	13.9003	152.365	SPH_351	MH	D_49	L_36	Female	B_1607	27
CRB191381	728	906.055	31.9245	927.462	15.1675	4.58946	0.957759	23.6738	179.7	SPH_374	MH	D_49	L_38	Male	B_1607	27
CRB191382	772	979.89	36.7868	971.238	15.429	4.90393	0.962369	26.5737	194.218	SPH_388	T	D_49	L_39	Male	B_1607	28
CRB191383	796	959.609	29.3466	972.887	14.9945	5.05689	0.974213	38.7789	202.288	SPH_389	MH	D_49	L_39	Male	B_1607	28
CRB191419	637	810.11	34.2931	787.684	13.7246	4.56369	0.95472	22.085	150.819	SPH_403	MH	D_49	L_41	Female	B_1611	29
CRB191420	643	815.05	33.2434	808.597	13.9985	4.1555	0.910857	11.218	152.675	SPH_405	MH	D_49	L_41	Female	B_1611	29
CRB191421	544	642.147	21.5623	664.756	12.6308	3.9491	0.892638	9.31432	122.927	SPH_409	T	D_49	L_41	Male	B_1611	29
CRB191422	633	832	37.3495	830.884	14.5307	4.2689	0.92388	13.1372	149.585	SPH_415	T	D_49	L_42	Female	B_1611	29
CRB191423	635	808.226	34.1022	780.082	13.3871	4.0813	0.918489	12.2683	150.202	SPH_416	MH	D_49	L_42	Female	B_1611	29
CRB191425	609	734.032	26.5088	722.273	12.5384	3.99145	0.88448	8.65649	142.247	SPH_427	MH	D_49	L_43	Female	B_1611	29
CRB191426	676	869.144	34.7442	872.037	14.4795	3.93362	0.876117	8.07214	163.006	SPH_430	MH	D_49	L_43	Male	B_1611	29
CRB191427	543	708.076	34.3898	693.511	13.1237	3.92439	0.911361	11.2817	122.636	SPH_434	MH	D_49	L_44	Female	B_1611	28
CRB191428	683	789.259	22.5596	784.698	12.7261	4.60559	0.94405	17.8732	165.224	SPH_441	MH	D_49	L_44	Male	B_1611	28
CRB191429	572	759.536	37.3634	743.03	13.6208	3.86476	0.884375	8.64863	131.149	SPH_443	MH	D_49	L_45	Female	B_1611	28
CRB191430	840	1069.26	37.2904	1084.67	16.2372	4.90321	0.961734	26.1332	217.359	SPH_444	MH	D_49	L_45	Female	B_1611	28
CRB191431	649	854.01	38.0154	845.596	14.6683	4.30123	0.927408	13.7756	154.538	SPH_446	MH	D_49	L_45	Male	B_1611	28
CRB191432	496	620.529	27.0669	645.712	13.1321	4.24832	0.948906	19.572	109.19	SPH_449	T	D_49	L_45	Male	B_1611	28
CRB191433	610	716.919	23.1642	721.146	12.7528	4.80205	0.975786	41.2992	142.55	SPH_456	MH	D_49	L_46	Female	B_1611	27
CRB191434	662	891.2	44.4724	821.363	13.8786	4.9049	0.977448	44.3412	158.598	SPH_460	MH	D_49	L_46	Male	B_1611	27
CRB191436	568	713.663	30.7533	710.789	13.3033	3.89457	0.85902	7.09322	129.965	SPH_474	MH	D_49	L_48	Male	B_1611	26
CRB191437	478	613.139	30.1794	605.657	12.214	3.39187	0.821393	5.59888	104.156	SPH_475	T	D_49	L_48	Male	B_1611	26
CRB191438	582	692.26	23.8947	698.92	12.8237	4.20075	0.914857	11.745	134.123	SPH_478	MH	D_49	L_48	Male	B_1611	26
CRB191445	665	791.806	25.7705	796.332	13.5054	4.70291	0.962779	26.8665	159.54	SPH_346	T	D_49	L_35	Male	B_1607	28
CRB191446	539	656.25	26.6311	641.777	12.0147	3.93084	0.895852	9.60172	121.475	SPH_407	MH	D_49	L_41	Male	B_1611	29
CRB191447	642	745.183	22.2769	753.096	13.0848	4.70846	0.956466	22.9707	152.365	SPH_411	MH	D_49	L_41	Male	B_1611	29
CRB191448	706	857.391	29.3525	852.019	13.9963	4.59256	0.949769	19.9082	172.576	SPH_413	MH	D_49	L_42	Female	B_1611	29
CRB191449	618	761.343	28.4999	766.682	13.4515	4.01054	0.912621	11.4443	144.986	SPH_418	MH	D_49	L_42	Male	B_1611	29
CRB191450	630	750.804	24.6146	761.017	13.1504	4.14371	0.926223	13.5543	148.662	SPH_420	T	D_49	L_42	Male	B_1611	29
CRB191451	685	820.519	27.2364	808.777	13.2039	4.63649	0.952833	21.2015	165.859	SPH_422	MH	D_49	L_42	Male	B_1611	29
CRB191452	585	701.438	23.9425	724.185	13.0526	3.89161	0.897259	9.73324	135.018	SPH_424	T	D_49	L_43	Female	B_1611	29
CRB191453	829	1009.19	30.9026	1025.59	15.3702	4.83816	0.956392	22.9316	213.558	SPH_428	MH	D_49	L_43	Female	B_1611	29
CRB191454	587	683.26	21.1509	692.819	12.2697	4.15129	0.927216	13.7393	135.617	SPH_431	MH	D_49	L_43	Male	B_1611	29
CRB191455	585	697.483	24.7383	692.766	12.4658	4.39792	0.94638	18.6496	135.018	SPH_439	MH	D_49	L_44	Male	B_1611	28
CRB191456	538	658.479	25.6967	679.336	12.933	4.46942	0.958827	24.2877	121.185	SPH_450	MH	D_49	L_45	Male	B_1611	28
CRB191457	641	803.009	30.7706	826.654	14.5278	4.36476	0.941081	16.9724	152.056	SPH_453	T	D_49	L_46	Female	B_1611	27
CRB191458	628	734.019	22.7342	747.035	13.1854	4.90916	0.975502	40.8192	148.047	SPH_461	MH	D_49	L_46	Male	B_1611	27
CRB191459	676	863.026	34.2106	866.863	14.7321	4.08984	0.905244	10.5534	163.006	SPH_463	MH	D_49	L_47	Female	B_1611	27
CRB191460	588	734.818	29.4879	741.401	13.334	3.83377	0.897194	9.72708	135.916	SPH_465	MH	D_49	L_47	Female	B_1611	27
CRB191461	682	887.324	37.0594	881.447	14.8244	4.04728	0.891859	9.24721	164.907	SPH_467	MH	D_49	L_47	Male	B_1611	27
CRB191462	577	709	28.9811	684.166	12.2588	4.3199	0.91933	12.3961	132.634	SPH_472	MH	D_49	L_48	Female	B_1611	26
CRB191555	805	1005.6	35.6963	980.917	14.9191	4.97172	0.969716	33.0211	205.342	SPH_055	T	D_49	L_06	Male	B_1602	27
CRB191572	684	828.721	28.7824	813.479	13.2933	4.50314	0.932609	14.8387	165.542	SPH_417	MH	D_49	L_42	Male	B_1611	29

## Sheet: D_63
sample-id	Observed	Chao1	se.chao1	ACE	se.ACE	Shannon	Simpson	InvSimpson	Fisher	ID	Vaccine	Day	Litter	Sex	Batch	Age_Weaning		Factor	Index	P-value
CRB199036	723	820.254	20.6709	822.23	13.1651	4.44331	0.939894	16.6373	168.609	SPH_310	T	D_63	L_32	Female	B_1607	30		Vaccine	Observed	0.7246		MH = vaccinated
CRB199127	645	761.28	24.6161	762.503	13.1426	4.38731	0.943523	17.7063	145.476	SPH_096	MH	D_63	L_10	Male	B_1604	30		Age_Weaning	Observed	0.0754 .		T = Control (Non-vaccinated)
CRB199128	752	884	25.9694	886.138	14.0866	4.92951	0.976153	41.9336	177.459	SPH_097	MH	D_63	L_10	Female	B_1604	30		Batch	Observed	6.98e-06 ***
CRB199129	841	994.78	28.8457	979.983	14.4987	5.00429	0.97111	34.6146	205.453	SPH_098	MH	D_63	L_10	Female	B_1604	30		Sex	Observed	0.8031
CRB199132	865	1006.56	25.4451	1026.19	14.9386	4.72549	0.949771	19.9088	213.215	SPH_101	MH	D_63	L_11	Male	B_1604	28		Litter	Observed	0.2399
CRB199134	844	994.758	27.9012	992.064	14.8198	5.27558	0.985151	67.3469	206.418	SPH_103	MH	D_63	L_11	Male	B_1604	28
CRB199135	717	853.5	26.4097	866.257	14.1477	4.47354	0.949535	19.8158	166.794	SPH_104	T	D_63	L_11	Male	B_1604	28		Vaccine	Chao1	0.84657
CRB199137	620	745.049	25.8131	746.282	13.0336	4.22703	0.947136	18.9164	138.272	SPH_106	T	D_63	L_11	Male	B_1604	28		Age_Weaning	Chao1	0.00965 **
CRB199142	813	930.825	22.3529	953.354	14.3011	4.6262	0.950323	20.1299	196.511	SPH_004	MH	D_63	L_01	Male	B_1602	28		Batch	Chao1	3.17e-06 ***
CRB199145	822	1021.51	34.5545	1016.44	15.533	4.73373	0.966139	29.5328	199.372	SPH_009	T	D_63	L_01	Female	B_1602	28		Sex	Chao1	0.71928
CRB199146	745	908.359	29.8911	918.199	14.7714	4.44899	0.945608	18.3851	175.311	SPH_010	MH	D_63	L_01	Female	B_1602	28		Litter	Chao1	0.30676
CRB199147	861	1024.26	29.3536	1025.17	15.0159	4.72639	0.946268	18.611	211.915	SPH_011	MH	D_63	L_02	Male	B_1602	27
CRB199148	865	1068.95	35.4423	1052.75	15.7497	4.97659	0.963726	27.5682	213.215	SPH_012	MH	D_63	L_02	Male	B_1602	27		Vaccine	ACE	0.8275
CRB199151	956	1093.57	25.1459	1097.66	15.2407	5.15724	0.961545	26.0041	243.459	SPH_015	T	D_63	L_02	Male	B_1602	27		Age_Weaning	ACE	0.0119 *
CRB199152	827	945.106	22.8672	957.917	14.487	5.09451	0.979881	49.7049	200.967	SPH_016	MH	D_63	L_02	Female	B_1602	27		Batch	ACE	1.19e-06 ***
CRB199154	781	926.255	26.8746	936.107	14.3691	4.54668	0.940919	16.9258	186.443	SPH_018	MH	D_63	L_02	Female	B_1602	27		Sex	ACE	0.6547
CRB199156	817	956.307	25.9032	963.82	14.337	4.48204	0.935343	15.4661	197.781	SPH_020	T	D_63	L_02	Female	B_1602	27		Litter	ACE	0.296
CRB199157	815	920.503	20.709	944.118	14.2798	4.65398	0.94238	17.355	197.146	SPH_021	MH	D_63	L_03	Male	B_1602	27
CRB199158	671	795.5	25.2961	794.851	13.2579	4.45067	0.954365	21.9131	153.077	SPH_023	MH	D_63	L_03	Male	B_1602	27		Vaccine	Shannon	0.6394
CRB199159	535	664.085	28.0977	670.002	13.0434	4.27511	0.952124	20.8875	114.558	SPH_026	MH	D_63	L_03	Female	B_1602	27		Age_Weaning	Shannon	0.7419
CRB199160	655	799.447	28.8145	793.329	13.4471	4.11171	0.913823	11.604	148.387	SPH_028	MH	D_63	L_03	Female	B_1602	27		Batch	Shannon	2e-06 ***
CRB199161	718	901.991	34.463	880.434	14.2077	4.31954	0.931278	14.5513	167.096	SPH_029	T	D_63	L_03	Female	B_1602	27		Sex	Shannon	0.9216
CRB199162	808	954.224	26.7197	969.8	14.6407	4.38146	0.912949	11.4875	194.928	SPH_030	T	D_63	L_03	Female	B_1602	27		Litter	Shannon	0.0481 *
CRB199164	609	728.629	24.838	733.031	12.8362	4.22782	0.949475	19.7921	135.135	SPH_032	MH	D_63	L_04	Male	B_1602	27
CRB199165	784	971.234	32.584	985.269	15.24	4.28508	0.912733	11.4591	187.38	SPH_033	MH	D_63	L_04	Male	B_1602	27		Vaccine	Simpson	0.926
CRB199166	822	947.642	24.2407	957.779	14.658	5.16552	0.979687	49.2293	199.372	SPH_034	MH	D_63	L_04	Female	B_1602	27		Age_Weaning	Simpson	0.805
CRB199169	810	947.671	25.41	970.181	14.872	4.78191	0.949306	19.7262	195.561	SPH_038	T	D_63	L_04	Female	B_1602	27		Batch	Simpson	6.38e-08 ***
CRB199171	691	815.557	25.5462	807.555	13.0113	4.18411	0.925495	13.4219	158.999	SPH_040	T	D_63	L_04	Female	B_1602	27		Sex	Simpson	0.992
CRB199172	808	972.955	31.3514	945.049	14.4623	5.00391	0.970768	34.2087	194.928	SPH_042	MH	D_63	L_05	Male	B_1602	27		Litter	Simpson	0.164
CRB199173	686	831.976	27.7271	845.9	14.0801	4.22019	0.943609	17.7333	157.513	SPH_044	MH	D_63	L_05	Male	B_1602	27
CRB199174	848	970.295	22.5717	988.519	14.2104	4.40236	0.923387	13.0526	207.708	SPH_045	T	D_63	L_05	Male	B_1602	27
CRB199175	770	928.561	29.5261	915.293	13.9234	4.39582	0.925512	13.4249	183.02	SPH_046	MH	D_63	L_05	Female	B_1602	27
CRB199176	781	885.094	20.9406	896.795	13.6617	4.50319	0.947754	19.1403	186.443	SPH_048	MH	D_63	L_05	Female	B_1602	27
CRB199177	747	868.8	24.0951	873.917	13.9506	4.66505	0.950159	20.0638	175.924	SPH_050	T	D_63	L_05	Female	B_1602	27
CRB199178	839	959.189	22.5118	984.499	14.6404	4.67538	0.943774	17.7855	204.81	SPH_051	MH	D_63	L_06	Male	B_1602	27
CRB199180	828	968.007	25.7749	976.803	14.6112	4.50361	0.930276	14.3422	201.286	SPH_053	MH	D_63	L_06	Male	B_1602	27
CRB199182	821	1003.56	31.6021	1016.93	15.4006	4.64368	0.944709	18.086	199.054	SPH_055	T	D_63	L_06	Male	B_1602	27
CRB199184	712	904.508	34.1899	915.314	14.8438	4.04149	0.910457	11.1679	165.287	SPH_058	MH	D_63	L_06	Female	B_1602	27
CRB199204	853	1019.57	29.5301	1028.83	15.4024	4.92073	0.961272	25.8214	209.323	SPH_064	MH	D_63	L_07	Male	B_1602	26
CRB199206	398	465.652	18.1851	484.123	11.1249	3.94478	0.93585	15.5885	78.9831	SPH_066	MH	D_63	L_07	Female	B_1602	26
CRB199208	726	990.725	48.0244	926.08	14.9858	4.38331	0.927349	13.7645	169.518	SPH_068	MH	D_63	L_07	Female	B_1602	26
CRB199209	735	879.008	27.0576	890.976	14.3532	4.38504	0.923609	13.0905	172.255	SPH_069	T	D_63	L_07	Female	B_1602	26
CRB199210	816	1031.55	37.7504	1005.81	15.2679	4.80615	0.954253	21.8591	197.464	SPH_070	MH	D_63	L_08	Male	B_1602	26
CRB199212	650	767.246	23.9606	770.062	12.7526	4.16674	0.935123	15.4138	146.929	SPH_072	MH	D_63	L_08	Male	B_1602	26
CRB199214	794	951.507	28.307	973.076	15.2861	4.74419	0.94957	19.8294	190.514	SPH_074	MH	D_63	L_08	Female	B_1602	26
CRB199217	839	954.839	22.0419	975.543	14.5467	4.84632	0.959516	24.7011	204.81	SPH_077	MH	D_63	L_08	Female	B_1602	26
CRB199218	858	1025.62	29.3075	1035.66	15.3078	4.70486	0.942335	17.3416	210.942	SPH_078	T	D_63	L_08	Female	B_1602	26
CRB199219	646	791.283	29.8358	776.251	13.3125	4.38661	0.942299	17.3309	145.766	SPH_079	T	D_63	L_08	Female	B_1602	26
CRB199220	728	849.128	23.6321	865.33	13.7545	4.14142	0.894062	9.4395	170.125	SPH_080	MH	D_63	L_09	Male	B_1602	25
CRB199224	740	938.183	35.6977	935.781	15.1161	4.45663	0.934231	15.2046	173.781	SPH_084	MH	D_63	L_09	Female	B_1602	25
CRB199225	837	970.714	24.2812	997.002	14.7711	4.56563	0.926279	13.5647	204.168	SPH_085	T	D_63	L_09	Female	B_1602	25
CRB199226	819	1002.42	33.6989	975.601	14.8095	4.89749	0.954107	21.7898	198.417	SPH_086	MH	D_63	L_09	Female	B_1602	25
CRB199228	738	870.969	25.5809	876.296	13.799	4.30815	0.931293	14.5545	173.17	SPH_088	MH	D_63	L_09	Female	B_1602	25
CRB199229	819	979.543	28.9292	992.442	15.2721	4.71995	0.954551	22.0026	198.417	SPH_089	T	D_63	L_09	Female	B_1602	25
CRB199230	722	854.758	25.9705	858.565	13.9031	4.56077	0.949972	19.9888	168.306	SPH_090	T	D_63	L_10	Male	B_1604	30
CRB199232	405	510.175	26.491	500.154	10.9709	3.94993	0.953547	21.5272	80.718	SPH_092	MH	D_63	L_10	Male	B_1604	30
CRB199233	513	602.489	20.8739	610.088	11.9008	4.21722	0.958153	23.8965	108.621	SPH_093	MH	D_63	L_10	Male	B_1604	30
CRB199234	758	885.813	24.3325	905.304	14.2542	4.5903	0.95424	21.853	179.307	SPH_094	T	D_63	L_10	Male	B_1604	30
CRB199237	741	869.68	24.9593	887.939	14.3129	4.53031	0.948099	19.2673	174.086	SPH_110	MH	D_63	L_11	Female	B_1604	28
CRB199239	752	878.875	25.0989	878.684	13.7095	4.62438	0.949005	19.6096	177.459	SPH_113	MH	D_63	L_12	Male	B_1604	28
CRB199240	722	818.099	20.3671	821.98	12.8194	4.30045	0.927137	13.7244	168.306	SPH_115	MH	D_63	L_12	Male	B_1604	28
CRB199241	578	704.391	26.8054	703.214	12.9544	4.1868	0.952852	21.21	126.402	SPH_116	MH	D_63	L_12	Female	B_1604	28
CRB199242	778	932.084	29.1398	923.21	14.2038	4.47498	0.936605	15.7741	185.508	SPH_118	MH	D_63	L_12	Female	B_1604	28
CRB199243	571	688.379	24.6048	702.945	12.8381	4.25355	0.957789	23.6905	124.453	SPH_120	T	D_63	L_12	Female	B_1604	28
CRB199244	690	837.051	28.246	840.27	13.7893	4.18032	0.915994	11.9039	158.702	SPH_122	T	D_63	L_13	Female	B_1604	27
CRB199245	710	830.833	23.9048	853.275	14.0741	4.51979	0.943586	17.726	164.685	SPH_123	MH	D_63	L_13	Female	B_1604	27
CRB199246	742	878.429	25.8296	891.018	14.0798	4.10663	0.902141	10.2188	174.392	SPH_125	MH	D_63	L_13	Female	B_1604	27
CRB199247	686	828.19	27.2955	841.991	14.0015	4.35099	0.946054	18.5371	157.513	SPH_128	MH	D_63	L_13	Male	B_1604	27
CRB199248	754	973.356	40.0944	926.746	14.5369	4.47299	0.925622	13.4449	178.075	SPH_129	MH	D_63	L_13	Male	B_1604	27
CRB199249	656	794.409	27.4112	797.114	13.4254	4.20367	0.925737	13.4657	148.679	SPH_130	T	D_63	L_13	Male	B_1604	27
CRB199250	645	771.479	25.0928	786.76	13.3444	3.96137	0.906214	10.6626	145.476	SPH_134	T	D_63	L_14	Male	B_1604	28
CRB199251	693	816.07	24.1405	833.972	13.8252	4.38758	0.940789	16.8886	159.595	SPH_136	MH	D_63	L_14	Male	B_1604	28
CRB199252	532	618.888	19.8854	639.781	12.3358	4.01577	0.916107	11.92	113.744	SPH_138	MH	D_63	L_14	Male	B_1604	28
CRB199253	524	654.866	28.3966	649.917	12.3855	3.65479	0.888192	8.94392	111.579	SPH_139	MH	D_63	L_14	Male	B_1604	28
CRB199254	732	906	31.982	902.143	14.413	4.18656	0.890693	9.14858	171.341	SPH_140	T	D_63	L_14	Male	B_1604	28
CRB199255	718	837.341	23.4153	853.88	13.8293	4.38361	0.929339	14.1521	167.096	SPH_141	MH	D_63	L_14	Female	B_1604	28
CRB199256	816	933.842	22.6398	948.436	14.3171	4.75385	0.943554	17.7161	197.464	SPH_143	MH	D_63	L_15	Male	B_1604	27
CRB199258	594	722.184	26.3034	743.784	13.5358	4.07795	0.932995	14.9243	130.889	SPH_147	MH	D_63	L_15	Male	B_1604	27
CRB199260	748	922.792	33.1181	904.055	14.4868	4.48278	0.931044	14.5019	176.23	SPH_149	MH	D_63	L_15	Male	B_1604	27
CRB199262	650	814.094	32.4063	796.675	13.6102	4.30263	0.942935	17.5239	146.929	SPH_151	T	D_63	L_15	Male	B_1604	27
CRB199263	770	891.537	24.2514	892.814	14.0286	4.79193	0.94921	19.6888	183.02	SPH_152	T	D_63	L_16	Male	B_1604	26
CRB199264	717	831.125	23.1841	834.897	13.4248	4.56776	0.954777	22.1127	166.794	SPH_153	MH	D_63	L_16	Male	B_1604	26
CRB199266	484	575.57	21.3601	580.252	11.462	3.69717	0.922586	12.9175	100.923	SPH_155	MH	D_63	L_16	Male	B_1604	26
CRB199268	854	1009.26	28.1026	1016.96	15.0925	4.97849	0.967515	30.7833	209.646	SPH_157	MH	D_63	L_16	Male	B_1604	26
CRB199270	716	861.135	28.3531	856.045	13.907	4.43248	0.926652	13.6336	166.493	SPH_159	T	D_63	L_16	Female	B_1604	26
CRB199272	649	769.8	25.6778	755.852	12.7592	4.33099	0.94851	19.4211	146.638	SPH_161	MH	D_63	L_16	Female	B_1604	26
CRB199273	616	775.409	32.4583	747.562	12.9095	4.07781	0.937413	15.9777	137.129	SPH_162	MH	D_63	L_16	Female	B_1604	26
CRB199274	668	774.009	22.0805	784.773	13.1636	4.40926	0.945301	18.2819	152.195	SPH_163	MH	D_63	L_17	Male	B_1604	27
CRB199275	633	753.9	25.3538	753.097	13.0506	4.4787	0.962259	26.4963	142.005	SPH_164	MH	D_63	L_17	Male	B_1604	27
CRB199277	721	833.755	23.4775	829.444	13.394	4.67485	0.967541	30.8082	168.003	SPH_166	MH	D_63	L_17	Male	B_1604	27
CRB199279	698	837.071	27.3821	834.743	13.7294	4.46263	0.946962	18.8545	161.087	SPH_168	T	D_63	L_17	Male	B_1604	27
CRB199281	639	736.57	21.2168	749.218	12.9737	4.12839	0.894888	9.51365	143.738	SPH_170	MH	D_63	L_17	Female	B_1604	27
CRB199283	729	842.789	23.6933	836.401	13.3085	4.75011	0.958205	23.9265	170.429	SPH_172	T	D_63	L_18	Male	B_1604	27
CRB199284	771	885.395	23.5223	877.732	13.5919	4.681	0.943929	17.8347	183.33	SPH_173	MH	D_63	L_18	Male	B_1604	27
CRB199286	770	879.22	21.5844	897.396	13.9033	4.31584	0.901978	10.2018	183.02	SPH_175	MH	D_63	L_18	Female	B_1604	27
CRB199287	618	732.16	24.6653	728.855	12.937	4.35684	0.948167	19.2927	137.7	SPH_176	MH	D_63	L_18	Female	B_1604	27
CRB199289	651	734.346	18.1451	753.635	12.6914	4.02936	0.905043	10.5311	147.22	SPH_178	MH	D_63	L_18	Female	B_1604	27
CRB199292	577	713.28	29.3018	703.509	13.0796	4.49517	0.969151	32.4161	126.123	SPH_181	MH	D_63	L_19	Male	B_1604	24
CRB199294	763	915.54	28.6084	907.421	13.9939	4.22464	0.905572	10.5901	180.851	SPH_183	MH	D_63	L_19	Male	B_1604	24
CRB199296	751	903.639	28.1097	917.919	14.6196	4.28879	0.921626	12.7593	177.152	SPH_185	MH	D_63	L_19	Male	B_1604	24
CRB199298	629	717.125	19.461	727.285	12.3509	4.30629	0.954034	21.7553	140.854	SPH_187	MH	D_63	L_19	Female	B_1604	24
CRB199299	599	730.039	26.8163	738.33	13.0833	3.56188	0.830194	5.88907	132.3	SPH_188	T	D_63	L_19	Female	B_1604	24
CRB199300	697	804.381	21.8953	823.325	13.7463	4.53866	0.945134	18.2261	160.789	SPH_189	MH	D_63	L_20	Male	B_1604	25
CRB199301	697	858.757	30.8077	847.407	13.6778	4.1435	0.928546	13.9951	160.789	SPH_190	T	D_63	L_20	Male	B_1604	25
CRB199302	831	948.557	23.1975	940.718	13.673	4.82991	0.956929	23.2176	202.246	SPH_193	MH	D_63	L_20	Male	B_1604	25
CRB199303	883	1020.57	25.1459	1032.64	15.1976	5.02581	0.963927	27.7213	219.095	SPH_195	MH	D_63	L_20	Female	B_1604	25
CRB199304	621	763.5	28.5906	761.871	13.1349	4.04457	0.940535	16.8166	138.558	SPH_196	MH	D_63	L_20	Female	B_1604	25
CRB199305	850	987.865	26.0335	979.884	14.2119	4.55331	0.909073	10.9979	208.353	SPH_199	MH	D_63	L_21	Female	B_1605	31
CRB199306	818	904.778	19.0451	907.193	14.1543	5.33235	0.975619	41.0152	198.099	SPH_201	T	D_63	L_21	Female	B_1605	31
CRB199307	727	811.878	18.5228	824.584	13.3212	4.56533	0.926042	13.5212	169.822	SPH_202	MH	D_63	L_21	Female	B_1605	31
CRB199308	664	787.817	27.2093	772.698	13.5852	5.05705	0.981196	53.1804	151.02	SPH_205	MH	D_63	L_21	Male	B_1605	31
CRB199309	675	768.242	19.6585	790.461	13.1265	4.04694	0.887332	8.87565	154.257	SPH_206	MH	D_63	L_21	Male	B_1605	31
CRB199310	696	830.252	26.9763	832.07	13.9475	4.58552	0.952496	21.051	160.49	SPH_207	MH	D_63	L_22	Female	B_1605	30
CRB199311	814	975.441	29.6841	967.978	14.5754	4.54571	0.929857	14.2565	196.829	SPH_209	MH	D_63	L_22	Female	B_1605	30
CRB199312	728	829.298	21.0515	834.901	13.2483	4.31584	0.907667	10.8304	170.125	SPH_211	T	D_63	L_22	Female	B_1605	30
CRB199313	665	743.119	17.9267	755.284	13.1247	5.00242	0.98022	50.5566	151.313	SPH_215	MH	D_63	L_22	Male	B_1605	30
CRB199315	813	965.54	28.6084	952.09	14.2075	4.73906	0.956536	23.0078	196.511	SPH_217	T	D_63	L_22	Male	B_1605	30
CRB199317	600	738.261	28.7174	726.132	12.6412	3.87249	0.901958	10.1997	132.583	SPH_219	MH	D_63	L_23	Female	B_1605	29
CRB199318	611	717.446	21.9678	752.707	13.547	4.25606	0.946411	18.6605	135.704	SPH_220	MH	D_63	L_23	Female	B_1605	29
CRB199320	742	829.344	20.0634	815.873	12.9854	4.71256	0.952017	20.8409	174.392	SPH_222	T	D_63	L_23	Female	B_1605	29
CRB199322	653	742.231	19.4389	756.533	12.7408	4.16337	0.929439	14.1721	147.803	SPH_225	MH	D_63	L_23	Male	B_1605	29
CRB199323	733	876.523	28.1126	866.015	13.7444	4.44116	0.918997	12.3452	171.645	SPH_226	MH	D_63	L_23	Male	B_1605	29
CRB199325	641	754.389	23.6854	759.679	12.8459	4.07234	0.930663	14.4222	144.317	SPH_229	MH	D_63	L_24	Female	B_1605	29
CRB199326	608	703.211	21.4529	700.518	12.1477	4.09406	0.918463	12.2643	134.851	SPH_231	MH	D_63	L_24	Female	B_1605	29
CRB199327	683	810.551	25.3066	816.7	13.4827	4.20148	0.931174	14.5294	156.623	SPH_233	MH	D_63	L_24	Male	B_1605	29
CRB199328	760	905.273	27.7429	908.033	14.372	4.49034	0.936095	15.6483	179.924	SPH_235	MH	D_63	L_24	Male	B_1605	29
CRB199329	577	718.333	29.3824	713.659	12.9339	3.95451	0.923926	13.145	126.123	SPH_236	T	D_63	L_24	Male	B_1605	29
CRB199330	601	677.008	17.2222	697.469	12.2886	4.16569	0.93709	15.8958	132.866	SPH_237	MH	D_63	L_24	Male	B_1605	29
CRB199331	609	731.121	25.6146	728.47	12.7099	3.85573	0.894816	9.50717	135.135	SPH_238	MH	D_63	L_25	Female	B_1605	28
CRB199332	630	716.443	19.8592	715.85	12.3137	4.25827	0.941972	17.233	141.141	SPH_242	MH	D_63	L_25	Female	B_1605	28
CRB199333	704	872.22	31.9074	855.933	13.9423	4.12217	0.912724	11.4579	162.883	SPH_243	T	D_63	L_25	Female	B_1605	28
CRB199334	694	785.866	20.7795	772.077	12.4457	4.56423	0.945597	18.3814	159.893	SPH_244	MH	D_63	L_25	Male	B_1605	28
CRB199335	640	727.244	18.8986	748.13	12.7901	4.10366	0.926323	13.5727	144.027	SPH_246	MH	D_63	L_25	Male	B_1605	28
CRB199336	635	806.067	34.1894	784.073	13.6904	4.11574	0.919137	12.3665	142.582	SPH_248	T	D_63	L_25	Male	B_1605	28
CRB199337	745	864.491	24.1986	863.033	13.6901	4.49455	0.946063	18.5402	175.311	SPH_249	MH	D_63	L_26	Female	B_1605	28
CRB199338	701	814.4	23.3183	811.157	13.1476	4.40177	0.946723	18.7698	161.985	SPH_251	MH	D_63	L_26	Female	B_1605	28
CRB199339	792	895.085	20.687	901.954	13.5065	4.60276	0.949925	19.9699	189.886	SPH_253	MH	D_63	L_26	Female	B_1605	28
CRB199340	713	809.224	20.9987	809.537	13.3661	4.95856	0.975744	41.2273	165.588	SPH_254	T	D_63	L_26	Female	B_1605	28
CRB199341	603	754.759	31.3383	734.939	12.9264	4.13129	0.935876	15.5947	133.432	SPH_257	MH	D_63	L_26	Male	B_1605	28
CRB199343	606	715.5	23.6453	716.279	12.4736	3.81415	0.890518	9.13396	134.283	SPH_262	MH	D_63	L_27	Female	B_1605	28
CRB199344	698	800.421	22.6617	800.393	13.74	5.32777	0.989502	95.2568	161.087	SPH_263	T	D_63	L_27	Female	B_1605	28
CRB199345	717	839.277	24.8404	834.883	13.5149	4.32277	0.922603	12.9204	166.794	SPH_264	MH	D_63	L_27	Male	B_1605	28
CRB199346	697	860.965	30.9817	866.343	14.3997	4.39708	0.943128	17.5833	160.789	SPH_267	MH	D_63	L_27	Male	B_1605	28
CRB199347	669	809.652	27.6184	814.889	13.7072	4.08784	0.91488	11.7482	152.489	SPH_268	T	D_63	L_27	Male	B_1605	28
CRB199349	697	825.628	25.7497	823.645	13.4039	4.11076	0.879595	8.30533	160.789	SPH_270	MH	D_63	L_28	Female	B_1605	28
CRB199351	760	902.333	27.5545	893.929	13.933	4.44838	0.905852	10.6216	179.924	SPH_272	MH	D_63	L_28	Female	B_1605	28
CRB199352	763	902.308	26.238	914.939	14.4592	4.27715	0.905144	10.5422	180.851	SPH_273	T	D_63	L_28	Female	B_1605	28
CRB199354	708	825.486	24.1589	826.244	13.5639	4.33896	0.900915	10.0923	164.084	SPH_276	MH	D_63	L_28	Male	B_1605	28
CRB199357	769	939.282	31.1129	939.649	14.8661	4.42351	0.925288	13.3847	182.71	SPH_279	MH	D_63	L_28	Male	B_1605	28
CRB199358	714	953.905	43.82	899.966	14.7003	4.30563	0.930748	14.44	165.889	SPH_280	MH	D_63	L_29	Female	B_1605	28
CRB199359	670	785.528	24.1346	784.106	13.0841	3.98531	0.902599	10.2669	152.783	SPH_282	MH	D_63	L_29	Female	B_1605	28
CRB199360	708	818.902	22.6024	825.437	13.0841	4.11642	0.923917	13.1436	164.084	SPH_283	T	D_63	L_29	Female	B_1605	28
CRB199361	622	702.475	18.6531	707.629	12.4149	4.39729	0.95214	20.8943	138.844	SPH_285	MH	D_63	L_29	Female	B_1605	28
CRB199362	519	637.622	27.0665	630.018	12.3256	4.2009	0.950955	20.3893	110.232	SPH_286	MH	D_63	L_29	Male	B_1605	28
CRB199363	626	744.309	25.1377	737.749	12.7959	4.07294	0.907472	10.8075	139.992	SPH_288	MH	D_63	L_29	Male	B_1605	28
CRB199365	678	783.425	22.5313	784.391	13.1683	4.40883	0.932524	14.82	155.143	SPH_291	MH	D_63	L_30	Female	B_1605	27
CRB199366	653	759.562	22.4053	763.438	12.7155	4.17279	0.932569	14.8299	147.803	SPH_292	T	D_63	L_30	Female	B_1605	27
CRB199368	646	775.198	26.9544	767.304	13.2168	4.3497	0.942346	17.3447	145.766	SPH_294	MH	D_63	L_30	Female	B_1605	27
CRB199370	708	814.476	21.8425	825.483	13.2726	4.44347	0.943159	17.593	164.084	SPH_296	MH	D_63	L_30	Male	B_1605	27
CRB199395	714	832.079	23.497	851.793	13.992	4.39604	0.92508	13.3476	165.889	SPH_331	MH	D_63	L_34	Female	B_1607	29
CRB199397	482	565.649	20.519	576.372	11.7492	3.95735	0.917402	12.1068	100.398	SPH_334	T	D_63	L_34	Female	B_1607	29
CRB199398	476	592.838	26.7515	594.66	12.3827	3.76085	0.924321	13.2137	98.8258	SPH_335	MH	D_63	L_34	Female	B_1607	29
CRB199399	708	891.421	33.6989	889.32	14.8253	4.15899	0.911856	11.3451	164.084	SPH_336	MH	D_63	L_34	Female	B_1607	29
CRB199402	581	674.383	21.1995	683.148	12.5392	4.1129	0.92241	12.8883	127.24	SPH_339	MH	D_63	L_34	Male	B_1607	29
CRB199403	810	953.56	27.7967	939.975	14.3818	4.83671	0.948727	19.5036	195.561	SPH_344	MH	D_63	L_35	Female	B_1607	28
CRB199404	710	834.2	25.553	831.149	13.8049	5.11704	0.982047	55.7007	164.685	SPH_345	MH	D_63	L_35	Female	B_1607	28
CRB199405	749	921.981	32.852	909.512	14.7631	4.89061	0.97281	36.7778	176.537	SPH_346	T	D_63	L_35	Male	B_1607	28
CRB199406	806	963.031	29.006	964.859	14.9648	5.13345	0.979778	49.4517	194.295	SPH_347	MH	D_63	L_35	Male	B_1607	28
CRB199407	639	760.951	24.2634	790.438	14.0472	4.04721	0.916585	11.9883	143.738	SPH_351	MH	D_63	L_36	Female	B_1607	27
CRB199409	801	915.889	21.9758	944.892	14.5011	4.77581	0.962611	26.7456	192.717	SPH_357	MH	D_63	L_36	Male	B_1607	27
CRB199410	348	431.077	24.5069	414.462	10.033	2.86225	0.700594	3.33995	66.8634	SPH_359	MH	D_63	L_36	Male	B_1607	27
CRB199411	636	738.2	22.0655	746.189	12.9918	4.44351	0.954322	21.8924	142.871	SPH_360	T	D_63	L_36	Male	B_1607	27
CRB199414	650	809.31	31.3192	804.313	13.8536	4.23445	0.942527	17.3994	146.929	SPH_363	MH	D_63	L_37	Female	B_1607	28
CRB199416	656	778.778	24.6436	783.642	13.1839	4.02402	0.905372	10.5677	148.679	SPH_365	MH	D_63	L_37	Male	B_1607	28
CRB199417	689	793.675	21.7396	809.439	13.5714	4.51062	0.954581	22.0173	158.404	SPH_366	MH	D_63	L_37	Male	B_1607	28
CRB199420	627	777.663	30.6868	769.039	13.685	4.00937	0.860568	7.17196	140.279	SPH_369	T	D_63	L_37	Male	B_1607	28
CRB199421	663	811.224	27.9338	830.08	14.0664	4.03668	0.93009	14.304	150.727	SPH_370	MH	D_63	L_37	Male	B_1607	28
CRB199423	684	854.827	32.7049	834.313	13.8095	3.96122	0.888807	8.9934	156.919	SPH_372	MH	D_63	L_38	Female	B_1607	27
CRB199425	703	801.279	20.1446	825.066	13.5616	4.13825	0.927682	13.8278	162.584	SPH_374	MH	D_63	L_38	Male	B_1607	27
CRB199426	647	785.495	28.6712	768.907	13.1222	4.1229	0.926392	13.5856	146.057	SPH_376	MH	D_63	L_38	Male	B_1607	27
CRB199427	668	804.983	26.8846	821.491	14.0621	4.35852	0.935659	15.5421	152.195	SPH_377	T	D_63	L_38	Male	B_1607	27
CRB199428	636	831.064	37.3148	816.282	14.2536	4.04674	0.933035	14.9332	142.871	SPH_378	MH	D_63	L_38	Male	B_1607	27
CRB199430	754	893.128	26.6273	896.861	14.1705	4.46878	0.943596	17.7292	178.075	SPH_380	T	D_63	L_38	Male	B_1607	27
CRB199432	672	831.611	32.2878	808.717	13.7526	5.05537	0.986132	72.1102	153.372	SPH_383	MH	D_63	L_39	Female	B_1607	28
CRB199433	657	734.5	18.1855	742.278	13.025	4.80846	0.969288	32.5601	148.971	SPH_384	T	D_63	L_39	Female	B_1607	28
CRB199434	803	983.986	31.6887	993.936	15.3592	4.42236	0.93526	15.4463	193.348	SPH_385	MH	D_63	L_39	Female	B_1607	28
CRB199435	453	550.118	23.0519	557.303	11.6408	3.15269	0.774636	4.43726	92.8595	SPH_388	T	D_63	L_39	Male	B_1607	28
CRB199437	696	824.727	25.3209	834.515	13.7246	4.25921	0.937576	16.0194	160.49	SPH_391	MH	D_63	L_39	Male	B_1607	28
CRB199438	694	805.327	23.2543	807.095	13.6147	4.77654	0.964182	27.919	159.893	SPH_393	MH	D_63	L_40	Female	B_1607	27
CRB199439	682	880.61	35.5041	893.87	15.217	3.80021	0.90273	10.2807	156.326	SPH_394	MH	D_63	L_40	Female	B_1607	27
CRB199440	632	786.441	30.4141	792.643	14.1317	4.03207	0.871501	7.78213	141.717	SPH_396	MH	D_63	L_40	Male	B_1607	27
CRB199441	810	961.534	28.9648	941.539	14.2098	4.80723	0.955983	22.7184	195.561	SPH_400	MH	D_63	L_40	Male	B_1607	27
CRB199442	735	842.381	21.8953	846.321	13.2273	4.14714	0.909268	11.0214	172.255	SPH_401	T	D_63	L_40	Male	B_1607	27
CRB199444	549	710.604	32.5013	721.834	13.7058	3.72757	0.906713	10.7196	118.38	SPH_298	MH	D_63	L_30	Male	B_1605	27
CRB199446	743	875.346	25.3921	893.126	14.2941	4.54809	0.953002	21.2775	174.698	SPH_300	MH	D_63	L_31	Female	B_1605	26
CRB199449	718	847.441	26.5669	832.5	13.4488	4.49721	0.927028	13.7039	167.096	SPH_303	MH	D_63	L_31	Female	B_1605	26
CRB199450	708	796.475	19.2792	802.396	12.936	4.47164	0.935743	15.5626	164.084	SPH_305	MH	D_63	L_31	Male	B_1605	26
CRB199452	759	928.115	31.7275	908.965	14.1472	4.45612	0.941219	17.0123	179.616	SPH_307	MH	D_63	L_31	Male	B_1605	26
CRB199453	675	804.123	25.3268	823.273	13.911	3.89492	0.886995	8.84918	154.257	SPH_308	T	D_63	L_31	Male	B_1605	26
CRB199454	614	801	36.2075	782.547	13.6346	4.06151	0.943973	17.8485	136.558	SPH_309	MH	D_63	L_31	Male	B_1605	26
CRB199456	721	837.575	22.4599	874.45	14.176	4.20753	0.926702	13.643	168.003	SPH_312	MH	D_63	L_32	Female	B_1607	30
CRB199457	761	844.889	17.9804	855.011	13.2529	4.2797	0.916611	11.9919	180.233	SPH_314	MH	D_63	L_32	Female	B_1607	30
CRB199458	671	798.892	25.7557	807.145	13.5283	4.15718	0.930214	14.3296	153.077	SPH_315	MH	D_63	L_32	Female	B_1607	30
CRB199459	617	705.774	20.4666	699.605	12.0784	4.0229	0.913036	11.499	137.414	SPH_317	T	D_63	L_32	Male	B_1607	30
CRB199460	517	615.629	22.3937	619.501	11.7346	3.67066	0.913615	11.5761	109.694	SPH_318	MH	D_63	L_32	Male	B_1607	30
CRB199461	705	807.222	21.1123	821.137	13.2805	4.37784	0.927176	13.7317	163.183	SPH_319	MH	D_63	L_32	Male	B_1607	30
CRB199464	754	883.025	25.5267	879.041	13.8134	4.467	0.931683	14.6376	178.075	SPH_325	T	D_63	L_33	Male	B_1607	29
CRB199465	778	908.448	24.4511	926.718	14.3473	4.38001	0.938518	16.2649	185.508	SPH_326	MH	D_63	L_33	Male	B_1607	29
CRB199466	711	819.235	22.3321	826.407	13.3729	4.43555	0.940095	16.6931	164.986	SPH_330	MH	D_63	L_33	Male	B_1607	29
CRB199520	717	859.678	27.5444	865.565	14.0547	4.14855	0.90023	10.0231	166.794	SPH_403	MH	D_63	L_41	Female	B_1611	29
CRB199521	671	818.372	28.5516	812.657	13.3421	3.77644	0.865369	7.42769	153.077	SPH_405	MH	D_63	L_41	Female	B_1611	29
CRB199522	738	848.544	21.4956	878.221	13.8104	3.97787	0.895341	9.55485	173.17	SPH_407	MH	D_63	L_41	Male	B_1611	29
CRB199523	543	677.571	28.2087	680.236	12.6649	3.3596	0.825947	5.74537	116.738	SPH_409	T	D_63	L_41	Male	B_1611	29
CRB199525	781	925.58	27.7619	916.767	14.2475	4.65986	0.946718	18.7681	186.443	SPH_411	MH	D_63	L_41	Male	B_1611	29
CRB199527	477	596.048	28.5036	582.064	11.9029	3.89701	0.889266	9.03063	99.0874	SPH_413	MH	D_63	L_42	Female	B_1611	29
CRB199529	743	873.976	25.5471	880.6	13.9756	4.34619	0.931026	14.4982	174.698	SPH_415	T	D_63	L_42	Female	B_1611	29
CRB199530	719	849.976	25.5471	849.616	13.4294	3.95699	0.891476	9.21453	167.399	SPH_416	MH	D_63	L_42	Female	B_1611	29
CRB199531	735	867.136	26.4621	863.61	13.9703	5.00923	0.976764	43.0375	172.255	SPH_417	MH	D_63	L_42	Male	B_1611	29
CRB199532	777	922.861	28.6676	911.66	14.5309	5.24133	0.982609	57.5003	185.196	SPH_418	MH	D_63	L_42	Male	B_1611	29
CRB199534	666	781.239	23.9198	786.066	13.3029	4.58496	0.95812	23.8775	151.607	SPH_420	T	D_63	L_42	Male	B_1611	29
CRB199536	758	859.562	20.8562	869.948	13.7322	4.59588	0.938417	16.2383	179.307	SPH_422	MH	D_63	L_42	Male	B_1611	29
CRB199537	537	609.736	17.9386	616.698	11.6333	4.06124	0.924402	13.2278	115.102	SPH_424	T	D_63	L_43	Female	B_1611	29
CRB199538	698	905.321	37.2469	905.752	15.1527	3.84	0.869042	7.63605	161.087	SPH_427	MH	D_63	L_43	Female	B_1611	29
CRB199539	665	721.009	13.9318	733.354	12.2729	4.2198	0.907723	10.8369	151.313	SPH_428	MH	D_63	L_43	Female	B_1611	29
CRB199540	775	901.9	24.1606	927.294	14.5934	4.64155	0.954524	21.9895	184.574	SPH_430	MH	D_63	L_43	Male	B_1611	29
CRB199541	606	738.673	26.7346	740.474	12.863	3.31065	0.829043	5.84942	134.283	SPH_431	MH	D_63	L_43	Male	B_1611	29
CRB199542	665	793.697	25.9995	786.251	13.0328	3.82687	0.867283	7.53485	151.313	SPH_434	MH	D_63	L_44	Female	B_1611	28
CRB199543	658	806.319	28.4951	814.219	13.9987	3.89964	0.903118	10.3218	149.263	SPH_439	MH	D_63	L_44	Male	B_1611	28
CRB199544	593	732.176	28.0786	746.022	13.7023	3.56437	0.813558	5.36359	130.608	SPH_441	MH	D_63	L_44	Male	B_1611	28
CRB199546	683	793.888	22.4669	811.409	13.4118	4.18332	0.905803	10.6161	156.623	SPH_443	MH	D_63	L_45	Female	B_1611	28
CRB199547	762	940.164	32.3519	938.99	14.8592	4.5121	0.943379	17.6613	180.542	SPH_444	MH	D_63	L_45	Female	B_1611	28
CRB199549	596	779.75	34.6103	802.822	14.7566	3.4052	0.82742	5.79441	131.453	SPH_446	MH	D_63	L_45	Male	B_1611	28
CRB199551	509	580.66	17.0526	602.201	11.6769	3.52612	0.861749	7.23324	107.55	SPH_449	T	D_63	L_45	Male	B_1611	28
CRB199552	677	780.563	20.7231	814.648	13.4947	3.81334	0.881754	8.45698	154.847	SPH_450	MH	D_63	L_45	Male	B_1611	28
CRB199554	597	684.5	20.4114	683.483	12.3813	4.72451	0.974036	38.5148	131.735	SPH_453	T	D_63	L_46	Female	B_1611	27
CRB199556	449	522.649	18.6512	535.8	11.3113	3.64206	0.858238	7.05407	91.8316	SPH_456	MH	D_63	L_46	Female	B_1611	27
CRB199559	764	943.464	33.2958	922.845	14.6191	4.45949	0.919474	12.4183	181.161	SPH_460	MH	D_63	L_46	Male	B_1611	27
CRB199560	681	796.795	23.1126	810.766	13.4238	3.87537	0.892303	9.28529	156.03	SPH_461	MH	D_63	L_46	Male	B_1611	27
CRB199562	760	941.632	33.4444	926.638	14.6799	4.35588	0.921532	12.7441	179.924	SPH_463	MH	D_63	L_47	Female	B_1611	27
CRB199564	583	681.283	21.7449	688.844	12.5149	3.73494	0.874059	7.94024	127.8	SPH_465	MH	D_63	L_47	Female	B_1611	27
CRB199565	692	854.311	31.2749	842.872	13.899	4.15172	0.913055	11.5015	159.297	SPH_467	MH	D_63	L_47	Male	B_1611	27
CRB199712	741	859.023	23.3535	871.923	13.8441	4.27356	0.914302	11.6689	174.086	SPH_470	MH	D_63	L_47	Male	B_1611	27
CRB199713	646	742.765	21.3351	739.888	12.4001	3.86035	0.861801	7.23593	145.766	SPH_472	MH	D_63	L_48	Female	B_1611	26
CRB199714	729	823.054	20.4636	829.341	13.652	4.92431	0.965586	29.0578	170.429	SPH_474	MH	D_63	L_48	Male	B_1611	26
CRB199715	582	700.239	25.4749	706.039	12.9158	3.77411	0.899587	9.9589	127.52	SPH_475	T	D_63	L_48	Male	B_1611	26
CRB199716	642	754.594	23.6717	755.119	12.5727	3.77774	0.891895	9.25028	144.606	SPH_478	MH	D_63	L_48	Male	B_1611	26

## Sheet: D_146
sample-id	Observed	Chao1	se.chao1	ACE	se.ACE	Shannon	Simpson	InvSimpson	Fisher	ID	Vaccine	Day	Litter	Sex	Batch	Age_Weaning		Factor	Index	P-value
CRB198806	767	855.951	18.5188	879.63	13.8819	4.60425	0.944564	18.0388	180.688	SPH_004	MH	D_146	L_01	Male	B_1602	28		Vaccine	Observed	0.30246		MH = vaccinated
CRB198809	913	1084.05	30.7086	1057.92	14.9018	5.23553	0.983097	59.1623	227.123	SPH_009	T	D_146	L_01	Female	B_1602	28		Age_Weaning	Observed	0.01177 *		T = Control (Non-vaccinated)
CRB198810	915	1127.85	35.9601	1103.77	15.7745	5.00672	0.973786	38.1477	227.781	SPH_010	MH	D_146	L_01	Female	B_1602	28		Batch	Observed	1.3e-05 ***
CRB198811	952	1141.88	31.6239	1147.18	16.0042	4.93574	0.964022	27.7945	240.076	SPH_011	MH	D_146	L_02	Male	B_1602	27		Sex	Observed	0.00500 **
CRB198812	875	1031.86	28.7526	1023.32	15.1425	5.1612	0.973984	38.4374	214.723	SPH_012	MH	D_146	L_02	Male	B_1602	27		Litter	Observed	0.00283 **
CRB198814	831	997.579	30.0365	994.965	14.9651	4.89063	0.971793	35.4524	200.641	SPH_015	T	D_146	L_02	Male	B_1602	27
CRB198815	856	962.469	21.1133	971.616	14.3268	5.2106	0.980596	51.5347	208.606	SPH_016	MH	D_146	L_02	Female	B_1602	27		Vaccine	Chao1	0.2353
CRB198817	963	1152.06	30.8508	1174.12	16.3812	4.99201	0.967705	30.9644	243.771	SPH_018	MH	D_146	L_02	Female	B_1602	27		Age_Weaning	Chao1	0.02074 *
CRB198819	839	1029.67	34.7257	1000.2	15.1304	5.18276	0.977087	43.6437	203.179	SPH_020	T	D_146	L_02	Female	B_1602	27		Batch	Chao1	7.32e-06 ***
CRB198820	733	907.134	32.5291	893.209	14.3198	4.3079	0.933425	15.0207	170.346	SPH_021	MH	D_146	L_03	Male	B_1602	27		Sex	Chao1	0.01018 *
CRB198821	776	979.029	37.4149	950.469	15.0584	4.91351	0.971674	35.303	183.455	SPH_023	MH	D_146	L_03	Male	B_1602	27		Litter	Chao1	0.00855 **
CRB198822	866	963.14	19.141	988.53	14.6321	5.084	0.976638	42.8038	211.819	SPH_026	MH	D_146	L_03	Female	B_1602	27
CRB198823	840	975	25.6264	969.718	14.2744	4.66984	0.947267	18.9633	203.497	SPH_028	MH	D_146	L_03	Female	B_1602	27		Vaccine	ACE	0.25278
CRB198824	808	940.758	25.9705	933.12	14.3326	4.89969	0.97034	33.7152	193.397	SPH_029	T	D_146	L_03	Female	B_1602	27		Age_Weaning	ACE	0.00824 **
CRB198825	841	962.122	23.379	969.958	14.6138	5.23537	0.980735	51.9073	203.815	SPH_030	T	D_146	L_03	Female	B_1602	27		Batch	ACE	1.64e-06 ***
CRB198827	685	811.009	25.5275	820.505	13.9203	4.48439	0.955168	22.3057	156.054	SPH_032	MH	D_146	L_04	Male	B_1602	27		Sex	ACE	0.01071 *
CRB198828	886	1061.02	31.4425	1046.66	15.2818	5.19267	0.98062	51.599	218.29	SPH_033	MH	D_146	L_04	Male	B_1602	27		Litter	ACE	0.00513 **
CRB198829	846	997.186	28.1266	994.167	14.8977	5.18809	0.977769	44.9813	205.408	SPH_034	MH	D_146	L_04	Female	B_1602	27
CRB198832	979	1109.52	24.1066	1110.24	15.1829	5.36777	0.981453	53.9168	249.178	SPH_038	T	D_146	L_04	Female	B_1602	27		Vaccine	Shannon	0.8761
CRB198834	962	1069.51	20.5174	1086.83	15.2496	5.39922	0.980891	52.3325	243.434	SPH_040	T	D_146	L_04	Female	B_1602	27		Age_Weaning	Shannon	0.92675
CRB198835	711	820.594	22.1445	831.795	13.4493	4.45259	0.947576	19.0753	163.75	SPH_042	MH	D_146	L_05	Male	B_1602	27		Batch	Shannon	0.28629
CRB198836	808	937.361	24.8205	937.22	14.1794	4.74958	0.953746	21.6196	193.397	SPH_044	MH	D_146	L_05	Male	B_1602	27		Sex	Shannon	0.00465 **
CRB198837	798	984.719	31.975	1011.63	15.7762	4.44175	0.933268	14.9853	190.273	SPH_045	T	D_146	L_05	Male	B_1602	27		Litter	Shannon	0.21493
CRB198838	955	1112.45	27.7709	1109.92	15.4645	5.08081	0.96616	29.5512	241.082	SPH_046	MH	D_146	L_05	Female	B_1602	27
CRB198839	946	1109.39	28.0616	1125.33	16.0024	5.09403	0.974926	39.8816	238.068	SPH_048	MH	D_146	L_05	Female	B_1602	27		Vaccine	Simpson	0.6629
CRB198840	851	1004.01	27.8967	1003.07	14.8098	4.77487	0.955102	22.2726	207.005	SPH_050	T	D_146	L_05	Female	B_1602	27		Age_Weaning	Simpson	0.7862
CRB198841	934	1101.25	28.6004	1115.88	15.8091	5.26512	0.983058	59.0256	234.069	SPH_051	MH	D_146	L_06	Male	B_1602	27		Batch	Simpson	0.1791
CRB198843	977	1140.5	28.9109	1128.51	15.5272	5.14588	0.968566	31.8129	248.5	SPH_053	MH	D_146	L_06	Male	B_1602	27		Sex	Simpson	0.0125 *
CRB198845	874	1061.72	33.388	1040.96	15.2573	5.04647	0.974168	38.7124	214.4	SPH_055	T	D_146	L_06	Male	B_1602	27		Litter	Simpson	0.1755
CRB198847	874	1020.03	26.5556	1023.25	14.9812	5.10167	0.977872	45.1926	214.4	SPH_058	MH	D_146	L_06	Female	B_1602	27
CRB198850	798	909.02	21.5298	929.527	14.0082	4.48062	0.920068	12.5106	190.273	SPH_061	MH	D_146	L_07	Male	B_1602	26
CRB198852	824	913.703	19.4755	909.529	13.7745	5.19328	0.975623	41.0223	198.428	SPH_064	MH	D_146	L_07	Male	B_1602	26
CRB198855	838	919.916	17.793	922.413	13.5558	5.11933	0.974213	38.7794	202.861	SPH_068	MH	D_146	L_07	Female	B_1602	26
CRB198856	903	1103.83	33.9296	1101.47	15.944	4.95097	0.970818	34.2682	223.838	SPH_069	T	D_146	L_07	Female	B_1602	26
CRB198857	604	711.049	22.9551	717.804	12.7414	3.88243	0.902558	10.2625	132.769	SPH_070	MH	D_146	L_08	Male	B_1602	26
CRB198859	759	905.258	27.2698	911.368	14.1859	4.17652	0.917815	12.1676	178.238	SPH_072	MH	D_146	L_08	Male	B_1602	26
CRB198861	931	1073.38	26.1462	1064.93	14.8293	5.21177	0.978003	45.461	233.073	SPH_074	MH	D_146	L_08	Female	B_1602	26
CRB198864	826	962.937	26.2047	959.5	14.5499	5.16832	0.981067	52.8171	199.059	SPH_077	MH	D_146	L_08	Female	B_1602	26
CRB198865	854	1007.44	28.3306	1007.39	15.3438	5.3226	0.985035	66.8207	207.965	SPH_078	T	D_146	L_08	Female	B_1602	26
CRB198866	938	1109.17	29.1487	1117.33	15.7518	5.1939	0.980994	52.6156	235.4	SPH_079	T	D_146	L_08	Female	B_1602	26
CRB198867	779	933.113	28.8323	934.949	14.7144	4.81767	0.969267	32.5388	184.381	SPH_080	MH	D_146	L_09	Male	B_1602	25
CRB198871	936	1155.6	36.9862	1131.47	16.0514	5.22036	0.980165	50.4167	234.734	SPH_084	MH	D_146	L_09	Female	B_1602	25
CRB198872	789	963.449	31.4936	972.03	15.2509	4.77213	0.961097	25.7048	187.475	SPH_085	T	D_146	L_09	Female	B_1602	25
CRB198873	937	1049.99	22.1304	1041.21	14.4773	5.25814	0.974361	39.0032	235.067	SPH_086	MH	D_146	L_09	Female	B_1602	25
CRB198875	938	1088.66	26.6962	1091.41	15.2607	5.24895	0.976007	41.6792	235.4	SPH_088	MH	D_146	L_09	Female	B_1602	25
CRB198876	999	1164.77	29.3172	1150.5	15.8224	5.48982	0.982856	58.3286	255.991	SPH_089	T	D_146	L_09	Female	B_1602	25
CRB198877	846	988.14	26.845	982.804	14.6363	5.16277	0.98221	56.2124	205.408	SPH_090	T	D_146	L_10	Male	B_1604	30
CRB198879	865	961.409	19.4517	976.081	14.2971	5.08893	0.972662	36.5788	211.497	SPH_092	MH	D_146	L_10	Male	B_1604	30
CRB198880	669	852.068	36.1731	825.239	14.249	4.48409	0.940959	16.9373	151.371	SPH_093	MH	D_146	L_10	Male	B_1604	30
CRB198881	777	985.008	36.717	976.404	15.3692	4.39954	0.912198	11.3892	183.764	SPH_094	T	D_146	L_10	Male	B_1604	30
CRB198883	916	1059.34	25.6436	1071.07	15.1253	4.98505	0.956168	22.8146	228.111	SPH_096	MH	D_146	L_10	Male	B_1604	30
CRB198884	938	1079.11	25.4253	1078.24	14.7964	5.08222	0.973235	37.3627	235.4	SPH_097	MH	D_146	L_10	Female	B_1604	30
CRB198885	768	916.387	28.837	904.336	14.2416	4.8223	0.958686	24.2048	180.994	SPH_098	MH	D_146	L_10	Female	B_1604	30
CRB198888	791	896.156	21.207	902.1	13.6682	4.55547	0.926111	13.5338	188.096	SPH_101	MH	D_146	L_11	Male	B_1604	28
CRB198889	916	1072.75	28.3064	1058.02	14.8285	4.91923	0.958803	24.2736	228.111	SPH_103	MH	D_146	L_11	Male	B_1604	28
CRB198891	926	1059.11	24.5776	1058.26	14.6853	5.07902	0.964813	28.4198	231.415	SPH_104	T	D_146	L_11	Male	B_1604	28
CRB198893	770	884.893	22.8058	889.921	13.7283	4.41721	0.930713	14.4328	181.609	SPH_106	T	D_146	L_11	Male	B_1604	28
CRB198896	878	1028.56	26.5595	1041.31	14.9233	4.50337	0.929815	14.248	215.694	SPH_110	MH	D_146	L_11	Female	B_1604	28
CRB198898	788	1015.53	41.0368	972.907	15.2203	4.71683	0.958809	24.2774	187.165	SPH_113	MH	D_146	L_12	Male	B_1604	28
CRB198899	889	1024.81	25.0696	1029.14	14.7103	5.05669	0.966148	29.5403	219.266	SPH_115	MH	D_146	L_12	Male	B_1604	28
CRB198900	862	1030.6	29.968	1035.83	15.3701	4.92196	0.957321	23.431	210.532	SPH_116	MH	D_146	L_12	Female	B_1604	28
CRB198901	822	945.789	23.6373	958.804	14.3775	5.16017	0.983059	59.0279	197.797	SPH_118	MH	D_146	L_12	Female	B_1604	28
CRB198902	514	614.962	23.5828	614.215	11.9443	4.13275	0.949049	19.6265	108.158	SPH_120	T	D_146	L_12	Female	B_1604	28
CRB198903	916	1058.38	26.1462	1056.13	14.9689	5.28603	0.983831	61.8486	228.111	SPH_122	T	D_146	L_13	Female	B_1604	27
CRB198904	830	1025.35	34.21	1016.68	15.3398	4.96031	0.978384	46.2626	200.324	SPH_123	MH	D_146	L_13	Female	B_1604	27
CRB198905	696	825.412	25.5296	834.819	13.8668	4.27067	0.941558	17.1108	159.297	SPH_128	MH	D_146	L_13	Male	B_1604	27
CRB198906	831	961.479	24.5807	976.472	14.7988	5.05348	0.974785	39.6592	200.641	SPH_125	MH	D_146	L_13	Female	B_1604	27
CRB198907	783	962.55	34.3656	920.12	14.2063	4.66035	0.950836	20.3402	185.617	SPH_130	T	D_146	L_13	Male	B_1604	27
CRB198908	728	852.5	25.2961	842.762	13.3413	4.47335	0.935463	15.495	168.84	SPH_134	T	D_146	L_14	Male	B_1604	28
CRB198909	622	710	19.2416	729.95	12.6636	4.03437	0.918052	12.2028	137.852	SPH_138	MH	D_146	L_14	Male	B_1604	28
CRB198910	719	848.777	25.9825	847.257	13.825	4.56896	0.948938	19.5839	166.14	SPH_139	MH	D_146	L_14	Male	B_1604	28
CRB198911	739	862.923	24.1726	874.892	13.7341	4.34849	0.941232	17.016	172.158	SPH_140	T	D_146	L_14	Male	B_1604	28
CRB198912	899	1010.24	21.4618	1019.7	14.6193	5.13434	0.972836	36.8137	222.529	SPH_141	MH	D_146	L_14	Female	B_1604	28
CRB198913	990	1164.37	29.8919	1163.23	16.0774	5.28653	0.972029	35.7511	252.918	SPH_143	MH	D_146	L_15	Male	B_1604	27
CRB198915	851	951.2	20.2949	959.113	14.2743	4.99035	0.967446	30.7186	207.005	SPH_147	MH	D_146	L_15	Male	B_1604	27
CRB198917	816	954.412	26.8594	950.825	14.7444	4.93531	0.967486	30.756	195.908	SPH_149	MH	D_146	L_15	Male	B_1604	27
CRB198919	717	857.661	27.073	865.454	14.171	4.6167	0.961655	26.0789	165.541	SPH_151	T	D_146	L_15	Male	B_1604	27
CRB198920	800	948.937	27.9211	958.174	15.121	5.09537	0.97971	49.2851	190.897	SPH_152	T	D_146	L_16	Male	B_1604	26
CRB198921	840	969.876	23.7641	997.469	14.8395	4.67869	0.954455	21.9565	203.497	SPH_153	MH	D_146	L_16	Male	B_1604	26
CRB198923	790	973.062	33.8113	952.788	14.8891	4.87697	0.966563	29.9072	187.785	SPH_155	MH	D_146	L_16	Male	B_1604	26
CRB198925	715	861.126	29.0711	855.221	14.2358	4.89696	0.974765	39.6278	164.944	SPH_157	MH	D_146	L_16	Male	B_1604	26
CRB198927	693	808	23.7203	812.131	13.3678	4.28369	0.926891	13.6781	158.411	SPH_159	T	D_146	L_16	Female	B_1604	26
CRB198929	825	980.257	28.1026	988.527	14.9268	4.60367	0.94817	19.2938	198.743	SPH_161	MH	D_146	L_16	Female	B_1604	26
CRB198930	847	968.128	23.6321	975.342	14.8528	5.2672	0.979182	48.0362	205.727	SPH_162	MH	D_146	L_16	Female	B_1604	26
CRB198931	705	799.703	20.2691	815.164	13.7218	5.19333	0.987433	79.5762	161.965	SPH_163	MH	D_146	L_17	Male	B_1604	27
CRB198933	812	998.541	34.3928	976.013	15.0753	5.22941	0.984109	62.9294	194.651	SPH_166	MH	D_146	L_17	Male	B_1604	27
CRB198935	856	964.289	21.9489	961.093	14.3493	5.40882	0.986796	75.7329	208.606	SPH_168	T	D_146	L_17	Male	B_1604	27
CRB198937	862	1004.36	26.4705	1001.42	14.747	4.97795	0.966241	29.6219	210.532	SPH_170	MH	D_146	L_17	Female	B_1604	27
CRB198939	937	1103.32	28.1437	1125.08	15.8746	4.90691	0.956738	23.115	235.067	SPH_172	T	D_146	L_18	Male	B_1604	27
CRB198940	804	961.959	28.1202	984.24	15.1203	4.80402	0.968332	31.5772	192.146	SPH_173	MH	D_146	L_18	Male	B_1604	27
CRB198942	726	851.25	25.2946	853.342	13.9443	4.69349	0.966472	29.8261	168.239	SPH_175	MH	D_146	L_18	Female	B_1604	27
CRB198944	939	1121.78	31.0805	1125.65	15.9455	5.34289	0.9845	64.5178	235.733	SPH_178	MH	D_146	L_18	Female	B_1604	27
CRB198948	683	772.25	18.9047	797.875	13.2345	4.31697	0.932255	14.7612	155.466	SPH_183	MH	D_146	L_19	Male	B_1604	24
CRB198950	791	966.958	32.186	950.185	14.6019	4.58749	0.952655	21.1214	188.096	SPH_185	MH	D_146	L_19	Male	B_1604	24
CRB198952	949	1094.33	26.2395	1086.87	15.0166	5.16018	0.973052	37.1083	239.071	SPH_187	MH	D_146	L_19	Female	B_1604	24
CRB198953	815	937.143	23.2096	953.698	14.3978	4.48096	0.933335	15.0004	195.593	SPH_188	T	D_146	L_19	Female	B_1604	24
CRB198954	850	935.734	17.7381	956.754	14.2793	5.28994	0.984656	65.171	206.686	SPH_189	MH	D_146	L_20	Male	B_1604	25
CRB198955	823	945.366	24.2758	943.99	14.4547	4.95648	0.968896	32.1503	198.112	SPH_190	T	D_146	L_20	Male	B_1604	25
CRB198956	775	911.836	25.8389	920.939	14.2103	4.38319	0.931465	14.5912	183.147	SPH_193	MH	D_146	L_20	Male	B_1604	25
CRB198957	802	893.808	19.3668	901.612	13.9297	5.23654	0.98095	52.4945	191.521	SPH_195	MH	D_146	L_20	Female	B_1604	25
CRB198958	960	1139.48	31.7953	1110.56	15.3564	5.16331	0.974634	39.4233	242.761	SPH_196	MH	D_146	L_20	Female	B_1604	25
CRB198959	906	1077.79	29.9083	1085.65	15.7769	5.06771	0.964014	27.7885	224.822	SPH_199	MH	D_146	L_21	Female	B_1605	31
CRB198960	963	1131.46	29.73	1118	15.5061	5.32332	0.975103	40.1654	243.771	SPH_201	T	D_146	L_21	Female	B_1605	31
CRB198961	738	886.888	29.1937	881.773	14.3611	4.89804	0.972678	36.6006	171.855	SPH_202	MH	D_146	L_21	Female	B_1605	31
CRB198962	926	1076.78	26.8405	1077.35	15.3014	5.27045	0.98139	53.7349	231.415	SPH_205	MH	D_146	L_21	Male	B_1605	31
CRB198963	867	1008.55	26.1224	1010.28	14.8996	4.81538	0.947902	19.1946	212.141	SPH_206	MH	D_146	L_21	Male	B_1605	31
CRB198964	990	1127.77	25.5541	1109.21	14.8142	5.27828	0.971544	35.1425	252.918	SPH_207	MH	D_146	L_22	Female	B_1605	30
CRB198965	881	1016.66	25.4847	1008.71	14.4662	5.11343	0.977796	45.0367	216.667	SPH_209	MH	D_146	L_22	Female	B_1605	30
CRB198966	799	947.878	27.6916	943.185	14.1588	4.44997	0.93131	14.5582	190.585	SPH_211	T	D_146	L_22	Female	B_1605	30
CRB198967	922	1053.91	24.9123	1046.52	14.7715	5.19906	0.97203	35.7527	230.092	SPH_215	MH	D_146	L_22	Male	B_1605	30
CRB198969	830	1006.11	31.7231	992.274	14.9487	4.58846	0.946711	18.7655	200.324	SPH_217	T	D_146	L_22	Male	B_1605	30
CRB198971	883	1061.08	31.2406	1053.72	15.3231	5.15898	0.979454	48.6709	217.315	SPH_219	MH	D_146	L_23	Female	B_1605	29
CRB198972	843	1001.76	28.9592	1005.21	15.0989	5.11072	0.97594	41.5635	204.452	SPH_220	MH	D_146	L_23	Female	B_1605	29
CRB198974	871	969.53	19.702	982.07	14.3855	5.06029	0.969563	32.8546	213.431	SPH_222	T	D_146	L_23	Female	B_1605	29
CRB198976	676	786.26	23.8947	778.371	13.2419	4.80138	0.972624	36.528	153.415	SPH_225	MH	D_146	L_23	Male	B_1605	29
CRB198978	936	1095.82	28.9393	1079.99	15.2639	5.2882	0.97951	48.8046	234.734	SPH_229	MH	D_146	L_24	Female	B_1605	29
CRB198979	627	703.26	17.9711	713.379	12.7853	4.42354	0.947436	19.0242	139.273	SPH_226	MH	D_146	L_23	Male	B_1605	29
CRB198980	769	913.809	28.0435	899.87	13.9407	4.68949	0.953102	21.3229	181.302	SPH_233	MH	D_146	L_24	Male	B_1605	29
CRB198981	705	775.455	16.592	780.847	12.9576	4.86927	0.968125	31.3729	161.965	SPH_235	MH	D_146	L_24	Male	B_1605	29
CRB198982	853	1026.75	32.0198	1003.09	15.0197	4.98127	0.967406	30.6804	207.645	SPH_236	T	D_146	L_24	Male	B_1605	29
CRB198983	720	870.292	29.4782	863.121	14.1297	4.62673	0.960661	25.4204	166.439	SPH_237	MH	D_146	L_24	Male	B_1605	29
CRB198984	789	916.04	24.9173	911.885	13.8001	4.65845	0.960653	25.4152	187.475	SPH_238	MH	D_146	L_25	Female	B_1605	28
CRB198985	820	921.258	20.7353	927.404	14.0739	5.2282	0.983277	59.7991	197.166	SPH_242	MH	D_146	L_25	Female	B_1605	28
CRB198986	889	1094.11	34.677	1091.34	16.1268	4.8715	0.970599	34.0125	219.266	SPH_243	T	D_146	L_25	Female	B_1605	28
CRB198987	815	913.894	21.1477	904.845	13.7042	5.15032	0.981353	53.6275	195.593	SPH_244	MH	D_146	L_25	Male	B_1605	28
CRB198988	875	1022.28	26.5903	1039.78	15.4133	4.96558	0.969632	32.9289	214.723	SPH_246	MH	D_146	L_25	Male	B_1605	28
CRB198989	761	917.959	29.2985	918.718	14.5567	4.73093	0.96966	32.9601	178.849	SPH_248	T	D_146	L_25	Male	B_1605	28
CRB198990	982	1120.45	25.067	1127.99	15.5577	5.35387	0.979121	47.8956	250.196	SPH_249	MH	D_146	L_26	Female	B_1605	28
CRB198991	795	877.743	17.4425	896.555	13.6085	4.65508	0.946763	18.784	189.339	SPH_251	MH	D_146	L_26	Female	B_1605	28
CRB198992	898	1026.71	24.0099	1030.65	14.8057	4.94404	0.956164	22.8123	222.202	SPH_253	MH	D_146	L_26	Female	B_1605	28
CRB198993	792	894.955	21.9339	886.401	13.7549	5.12187	0.976745	43.001	188.407	SPH_254	T	D_146	L_26	Female	B_1605	28
CRB198994	1037	1198.84	27.7375	1192.46	15.6223	5.44508	0.985446	68.7101	269.101	SPH_257	MH	D_146	L_26	Male	B_1605	28
CRB198995	911	1069.66	28.3116	1070.4	15.4686	5.39695	0.985407	68.5258	226.465	SPH_374	MH	D_146	L_38	Male	B_1607	27
CRB198997	870	1010.11	26.2529	1011.31	14.9038	5.2057	0.979024	47.6734	213.108	SPH_378	MH	D_146	L_38	Male	B_1607	27
CRB198999	820	929.2	22.0032	931.134	14.1501	4.96411	0.960512	25.3243	197.166	SPH_380	T	D_146	L_38	Male	B_1607	27
CRB199001	688	883.059	36.5608	861.974	14.322	4.08483	0.917391	12.1052	156.937	SPH_383	MH	D_146	L_39	Female	B_1607	28
CRB199002	826	926.377	20.9913	928.52	14.3077	5.34607	0.983475	60.5152	199.059	SPH_384	T	D_146	L_39	Female	B_1607	28
CRB199003	664	752	19.2416	763.127	12.6079	3.91891	0.893069	9.35182	149.916	SPH_385	MH	D_146	L_39	Female	B_1607	28
CRB199004	937	1122.77	32.0248	1109.61	15.57	5.0405	0.960829	25.5294	235.067	SPH_389	MH	D_146	L_39	Male	B_1607	28
CRB199005	631	717.623	21.0666	713.925	13.1407	5.33696	0.989024	91.1106	140.413	SPH_391	MH	D_146	L_39	Male	B_1607	28
CRB199006	709	843.917	26.9477	841.605	13.8109	4.36452	0.936074	15.6431	163.154	SPH_393	MH	D_146	L_40	Female	B_1607	27
CRB199007	915	1138.73	38.3319	1113.15	16.252	5.41125	0.983046	58.9818	227.781	SPH_394	MH	D_146	L_40	Female	B_1607	27
CRB199009	682	823.6	27.8911	827.314	13.7682	4.08583	0.923115	13.0065	155.173	SPH_400	MH	D_146	L_40	Male	B_1607	27
CRB199011	680	755	17.5517	759.031	12.7949	4.54901	0.949228	19.6958	154.586	SPH_403	MH	D_146	L_41	Female	B_1611	29
CRB199012	861	1047.81	33.5543	1031.11	15.497	5.30916	0.983644	61.1391	210.21	SPH_405	MH	D_146	L_41	Female	B_1611	29
CRB199013	783	894.808	22.3913	911.083	14.4237	5.13343	0.979961	49.9032	185.617	SPH_407	MH	D_146	L_41	Male	B_1611	29
CRB199014	714	861.684	28.5317	858.493	13.9682	4.27599	0.930494	14.3872	164.645	SPH_409	T	D_146	L_41	Male	B_1611	29
CRB199016	954	1114.21	28.3242	1114.85	15.85	5.343	0.973073	37.1377	240.746	SPH_411	MH	D_146	L_41	Male	B_1611	29
CRB199019	766	862.147	20.0693	870.602	13.6122	4.73074	0.957558	23.5615	180.381	SPH_292	T	D_146	L_30	Female	B_1605	27
CRB199021	879	1044	29.1111	1048.35	15.2461	4.92556	0.968555	31.8012	216.018	SPH_294	MH	D_146	L_30	Female	B_1605	27
CRB199022	831	937.079	21.6984	933.355	14.0806	4.99584	0.966996	30.2995	200.641	SPH_296	MH	D_146	L_30	Male	B_1605	27
CRB199024	694	789.91	21.2981	786.127	13.0855	4.54086	0.945964	18.5062	158.706	SPH_298	MH	D_146	L_30	Male	B_1605	27
CRB199026	812	935.07	24.1405	936.687	14.3554	5.05553	0.980224	50.5659	194.651	SPH_300	MH	D_146	L_31	Female	B_1605	26
CRB199029	820	934.529	22.5473	941.077	14.1072	4.84917	0.9679	31.1526	197.166	SPH_303	MH	D_146	L_31	Female	B_1605	26
CRB199030	871	980.806	21.1947	994.825	14.3663	4.8542	0.963158	27.1427	213.431	SPH_305	MH	D_146	L_31	Male	B_1605	26
CRB199032	877	996.021	22.9205	1000.74	14.4945	5.04058	0.968797	32.0482	215.37	SPH_307	MH	D_146	L_31	Male	B_1605	26
CRB199033	750	872.546	23.9719	877.988	13.479	4.20421	0.925405	13.4057	175.494	SPH_308	T	D_146	L_31	Male	B_1605	26
CRB199034	761	886.211	24.2232	898.193	13.9652	4.44009	0.948076	19.2588	178.849	SPH_309	MH	D_146	L_31	Male	B_1605	26
CRB199035	833	976.684	26.8558	981.297	14.8173	4.98299	0.96968	32.982	201.274	SPH_310	T	D_146	L_32	Female	B_1607	30
CRB199037	813	935.222	24.1099	931.944	14.1459	4.92804	0.959532	24.7109	194.965	SPH_312	MH	D_146	L_32	Female	B_1607	30
CRB199038	576	672.397	23.6027	657.742	12.4824	4.96748	0.98239	56.7852	124.968	SPH_314	MH	D_146	L_32	Female	B_1607	30
CRB199039	839	960.571	23.4026	965.531	14.2741	5.01025	0.967371	30.6472	203.179	SPH_315	MH	D_146	L_32	Female	B_1607	30
CRB199040	894	1025.84	24.7712	1023.57	14.5519	5.13347	0.975797	41.3168	220.896	SPH_317	T	D_146	L_32	Male	B_1607	30
CRB199041	759	902.64	27.2772	906.386	14.1982	4.25207	0.919986	12.4977	178.238	SPH_318	MH	D_146	L_32	Male	B_1607	30
CRB199042	870	996.23	24.8991	985.443	14.6694	5.35254	0.982784	58.085	213.108	SPH_325	T	D_146	L_33	Male	B_1607	29
CRB199043	638	732.88	22.1382	722.262	12.7411	4.81076	0.972525	36.3972	142.414	SPH_326	MH	D_146	L_33	Male	B_1607	29
CRB199044	676	773.042	21.7045	769.333	13.1527	4.8799	0.973339	37.5076	153.415	SPH_330	MH	D_146	L_33	Male	B_1607	29
CRB199045	893	1118.37	37.5852	1102.15	16.0453	4.80611	0.959342	24.5955	220.569	SPH_331	MH	D_146	L_34	Female	B_1607	29
CRB199047	848	940.29	19.4067	939.372	13.7645	5.03697	0.96989	33.2116	206.047	SPH_334	T	D_146	L_34	Female	B_1607	29
CRB199048	795	931.525	26.6395	916.647	13.7341	4.49885	0.941044	16.9618	189.339	SPH_335	MH	D_146	L_34	Female	B_1607	29
CRB199049	853	946.529	19.428	948.547	13.9043	5.0895	0.970461	33.8539	207.645	SPH_336	MH	D_146	L_34	Female	B_1607	29
CRB199052	869	977.008	21.7064	972.453	13.9774	5.16976	0.97857	46.663	212.786	SPH_339	MH	D_146	L_34	Male	B_1607	29
CRB199053	639	719.01	18.6175	728.437	12.9373	4.76757	0.96777	31.0272	142.701	SPH_344	MH	D_146	L_35	Female	B_1607	28
CRB199054	873	1007.63	26.1907	989.472	14.484	5.25366	0.978934	47.4697	214.077	SPH_345	MH	D_146	L_35	Female	B_1607	28
CRB199055	714	783.196	16.3102	790.086	13.1381	5.00775	0.97519	40.307	164.645	SPH_346	T	D_146	L_35	Male	B_1607	28
CRB199056	836	994.894	30.2436	971.421	14.7038	5.34299	0.985588	69.3852	202.226	SPH_347	MH	D_146	L_35	Male	B_1607	28
CRB199058	623	680.146	14.4739	691.478	12.372	4.86348	0.975131	40.2102	138.136	SPH_351	MH	D_146	L_36	Female	B_1607	27
CRB199059	728	869.316	27.5901	858.282	13.4778	4.30978	0.93322	14.9745	168.84	SPH_360	T	D_146	L_36	Male	B_1607	27
CRB199060	482	537.379	15.6673	537.106	11.0723	4.273	0.952826	21.1979	99.7377	SPH_365	MH	D_146	L_37	Male	B_1607	28
CRB199061	720	769.05	12.5714	781.846	12.8472	5.16505	0.979688	49.2323	166.439	SPH_366	MH	D_146	L_37	Male	B_1607	28
CRB199064	792	911.897	24.2081	909.577	14.189	5.17906	0.983374	60.1466	188.407	SPH_370	MH	D_146	L_37	Male	B_1607	28
CRB199065	784	910.75	25.523	902.822	14.193	5.12046	0.976501	42.5554	185.926	SPH_372	MH	D_146	L_38	Female	B_1607	27
CRB199067	915	1041.49	23.7801	1047.32	15.0471	5.18955	0.972467	36.3206	227.781	SPH_374	MH	D_146	L_38	Male	B_1607	27
CRB199068	945	1061.37	21.6178	1075.69	14.7599	4.87777	0.947591	19.0806	237.734	SPH_377	T	D_146	L_38	Male	B_1607	27
CRB199069	696	809.789	23.6933	817.043	13.7857	4.93209	0.976173	41.9688	159.297	SPH_378	MH	D_146	L_38	Male	B_1607	27
CRB199071	904	1063.96	29.1825	1043.1	14.7514	4.97066	0.964166	27.9062	224.166	SPH_380	T	D_146	L_38	Male	B_1607	27
CRB199073	716	845.462	27.3823	825.82	13.7469	5.00114	0.975292	40.4728	165.243	SPH_383	MH	D_146	L_39	Female	B_1607	28
CRB199074	745	857.982	23.3045	859.773	13.9059	5.11146	0.98293	58.5833	173.975	SPH_384	T	D_146	L_39	Female	B_1607	28
CRB199075	579	675.761	22.1367	688.178	13.0314	4.60754	0.956524	23.0012	125.798	SPH_385	MH	D_146	L_39	Female	B_1607	28
CRB199076	694	855.885	31.373	851.741	14.2565	4.6376	0.958878	24.3181	158.706	SPH_389	MH	D_146	L_39	Male	B_1607	28
CRB199077	600	730.167	28.6684	714.05	13.014	4.58016	0.96071	25.4516	131.647	SPH_391	MH	D_146	L_39	Male	B_1607	28
CRB199080	792	867.375	17.0857	875.405	14.0076	5.42816	0.987953	83.0086	188.407	SPH_396	MH	D_146	L_40	Male	B_1607	27
CRB199090	785	962.876	32.9878	939.045	14.5717	4.71287	0.960292	25.1839	186.235	SPH_413	MH	D_146	L_42	Female	B_1611	29
CRB199092	708	817.168	23.4115	815.751	13.7775	4.91452	0.971094	34.5955	162.857	SPH_415	T	D_146	L_42	Female	B_1611	29
CRB199093	782	928.757	28.5946	910.541	14.0305	4.54149	0.943812	17.7973	185.307	SPH_416	MH	D_146	L_42	Female	B_1611	29
CRB199094	557	667.164	26.2638	653.464	12.573	4.94423	0.982251	56.3409	119.748	SPH_417	MH	D_146	L_42	Male	B_1611	29
CRB199095	683	782.539	21.7905	785.213	13.3713	4.57276	0.942796	17.4814	155.466	SPH_418	MH	D_146	L_42	Male	B_1611	29
CRB199096	633	721.162	22.0457	700.582	12.7248	5.19506	0.985891	70.879	140.984	SPH_420	T	D_146	L_42	Male	B_1611	29
CRB199098	394	505.429	28.9343	493.517	11.1596	3.98119	0.940895	16.9191	77.5134	SPH_422	MH	D_146	L_42	Male	B_1611	29
CRB199099	670	771.941	22.2372	779.187	13.5764	5.19767	0.98716	77.8808	151.663	SPH_424	T	D_146	L_43	Female	B_1611	29
CRB199100	739	864.941	26.0853	853.838	13.98	5.24497	0.985542	69.1675	172.158	SPH_427	MH	D_146	L_43	Female	B_1611	29
CRB199101	566	676.338	26.1898	662.791	12.6813	4.95083	0.984404	64.119	122.213	SPH_428	MH	D_146	L_43	Female	B_1611	29
CRB199102	749	849.81	21.8408	848.116	13.8795	5.31443	0.986446	73.7768	175.19	SPH_430	MH	D_146	L_43	Male	B_1611	29
CRB199103	644	721.278	19.2114	716.072	12.9503	5.31949	0.990164	101.664	144.136	SPH_431	MH	D_146	L_43	Male	B_1611	29
CRB199104	730	822.509	20.0027	826.167	13.4556	5.0312	0.977764	44.9717	169.442	SPH_434	MH	D_146	L_44	Female	B_1611	28
CRB199105	710	840.509	25.9752	849.04	14.041	4.89636	0.975216	40.3494	163.452	SPH_439	MH	D_146	L_44	Male	B_1611	28
CRB199106	828	946.77	22.6976	970.974	14.7979	5.11774	0.97903	47.6875	199.691	SPH_441	MH	D_146	L_44	Male	B_1611	28
CRB199108	767	925.1	30.3448	913.405	14.5651	4.72143	0.946506	18.6935	180.688	SPH_444	MH	D_146	L_45	Female	B_1611	28
CRB199110	736	875.76	28.0243	865.159	14.1749	5.03298	0.982057	55.7321	171.251	SPH_449	T	D_146	L_45	Male	B_1611	28
CRB199111	770	921.724	29.7688	901.288	14.2286	5.00653	0.974538	39.2746	181.609	SPH_456	MH	D_146	L_46	Female	B_1611	27
CRB199114	843	994.139	27.6905	993.472	14.6593	4.64803	0.951271	20.5217	204.452	SPH_461	MH	D_146	L_46	Male	B_1611	27
CRB199116	878	992.661	23.3623	977.499	14.244	5.30099	0.97714	43.7438	215.694	SPH_463	MH	D_146	L_47	Female	B_1611	27
CRB199118	873	1025.02	28.3575	1012.05	14.773	5.08311	0.970743	34.1794	214.077	SPH_465	MH	D_146	L_47	Female	B_1611	27
CRB199119	809	978.351	31.6863	965.632	15.0469	5.15522	0.980715	51.8527	193.711	SPH_467	MH	D_146	L_47	Male	B_1611	27
CRB199122	851	975.711	24.0628	974.543	14.4293	5.03669	0.965607	29.0759	207.005	SPH_470	MH	D_146	L_47	Male	B_1611	27
CRB199123	914	1036	23.5458	1028.53	14.3053	4.99199	0.957031	23.2723	227.452	SPH_472	MH	D_146	L_48	Female	B_1611	26
CRB199124	941	1067.9	23.9159	1069.18	14.9771	5.20679	0.971831	35.4999	236.399	SPH_474	MH	D_146	L_48	Male	B_1611	26
CRB199125	865	1015.63	28.396	993.054	14.2916	4.85338	0.96035	25.2208	211.497	SPH_475	T	D_146	L_48	Male	B_1611	26
CRB199126	821	953.567	25.5731	949.275	14.3607	5.02663	0.97191	35.5993	197.481	SPH_478	MH	D_146	L_48	Male	B_1611	26
